# Supplementary material for: Cardio-renal and cardio-hepatic interactions predict cardiovascular events in elderly patients with heart failure
Source: PLoS One. 2020 Oct 23;15(10):e0241003. doi: 10.1371/journal.pone.0241003 (PMC7584193; doi:10.1371/journal.pone.0241003)
Supplement: S1 Data — (XLSX) [file pone.0241003.s001.xlsx]

## Sheet: data
Registry ID	MELD-XI	Age (yrs)	Female	Body mass index	Systolic blood pressure (mmHg)	Heart rate (bpm)	Ischemic etiology	NYHA Ⅲ/Ⅳ	Prior HF hospitalization	Comorbidities	Hypertension	Diabetes mellitus	Dyslipidemia	Hyperuricemia	Atrial fibrillation	Ventricular tachycardia	Anemia	COPD	Ischemic heart disease	History of malignant tumor	Precipitating factors	Ischemic events	Arrhythmias	Anemia	Infection	Poor dietary compliance	Poor drug compliance	Fatigue from overwork	Uncontrolled blood pressure	More than 1 factor	Medications	Antiplatelet agents	Anticoagulants	ACE-I/ARB	Beta blockers	Loop diuretics	Tolvaptan	Mineralocorticoid blockers	Amiodarone	Laboratory data	Hemoglobin (g/dL)	Albumin (g/dl)	Creatinine (mg/dL)	Uric acid (mg/dL)	Sodium (mmol/L)	Total bilirubin (mg/dl)	BNP (pg/dL)	CRP (mg/dL)	Total cholesterol (mg/dL)
A2	13.3126	82	0	18.6966	78	54	0	0	1		0	1	0	0	0	0	1	0	0	0		0	0	0	0	0	0	0	0	0		0	1	0	1	1	0	1	0		11.1	3.1	1.39	6.9	131	0.7	1031.7	0.2
A4	13.056	91	1	21.3778	93	77	0	0	1		0	1	0	0	1	0	1	0	0	0		0	1	1	0	0	0	0	0	1		0	1	0	1	1	0	1	0		11.1	3	1.36	6.4	136	0.5	467.3	0.8	114
A9	9.44	69	0	16.2351	93	70	0	0	0		0	0	0	0	1	0	0	1	0	0		0	1	0	0	0	0	0	0	0		0	1	1	1	1	0	1	0		14.2	3.5	0.81			0.4
A18	9.44	69	0	17.5338	105	71	0	0	0		0	0	0	0	0	0	1	0	0	0		0	0	0	0	0	0	0	0	0		0	1	1	1	1	0	1	0		12.4	2.6	0.81	6.4	133	0.7	944.3	8	125
A19	14.364	84	1	20.4541	112	65	0	0	0		0	0	0	0	1	0	1	0	0	0		0	1	0	0	0	0	0	0	0		0	1	1	0	1	0	1	0		9.9	4	1.52	8.9	141	0.8	699.7
B1	14.364	90	1	24.0595	124	60	0	0	0		1	1	0	1	1	0	1	0	0	0		0	0	0	0	0	0	0	0	0		0	1	1	0	1	0	1	0		10	2.4	1.52	11.1	146	0.6	205.4	2.92	194
B4	20.586	78	1	18.5826	134	93	0	0	0		1	0	1	1	0	0	1	0	0	0		0	0	0	0	0	0	1	1	1		0	0	1	0	0	0	0	0		8.6	2.9	2.58	8.1	139	0.2	1187.9	0.52	126
B5	9.55702	90	1	27.1026	114	66	0	0	1		1	1	0	1	1	0	0	0	0	0		0	1	0	0	1	0	0	0	1		0	1	0	1	1	0	1	0		14.1	3.8	1.01	9.3	142	1	347.7	0.1	175
B6	9.44	91	1	22.9355	162	78	0	0	0		1	0	1	1	0	0	0	0	0	0		0	0	0	0	0	0	1	0	0		0	0	1	1	1	0	1	0		12.9	4.1	0.99	8.6	141	0.5	460.5	0.05	184
B7	10.9	71	0	22.0741	112	59	0	0	0		0	1	1	1	0	0	0	0	0	0		0	0	0	0	0	0	1	1	1		1	0	1	1	1	0	1	0		17.2	4.3	1.14	8.2	145	0.7	331.5	0.05	176
B8	17.4137	94	1	20.7029	93	60	1	0	1		1	0	0	1	1	0	1	0	1	0		0	0	0	0	0	0	0	0	0		1	0	1	1	1	0	1	0		8.8	3.4	1.97	9.3	134	0.5	1770.8	0.2	130
B9	15.8177	96	0	19.2277	137	69	0	0	0		1	0	0	1	0	0	1	0	0	0		0	0	0	0	0	0	0	0	0		0	0	0	0	1	0	1	0		11.6	3.1	1.72	9.2	147	0.6	151.8	0.22	132
B10	9.92704	100	1	29.6889	106	85	0	0	1		0	0	0	0	1	0	0	0	0	0		0	0	0	1	0	0	0	0	0		0	1	0	0	1	0	0	0		13.7	2.8	0.6	6	149	1.1	139.2	5.3	182
B11	10.8773	80	0	22.4059	122	85	0	0	0		1	0	0	0	1	0	1	0	0	0		0	0	0	0	0	0	1	0	0		0	1	1	1	1	0	0	0		12	3.2	1.13	9.4	142	0.5	321.6	0.35	140
B12	10.7727	86	0	19.7777	99	86	0	0	0		0	0	0	0	1	0	0	0	0	0		0	0	0	0	1	0	0	0	0		0	1	0	1	1	0	0	0		14.8	0.9	1.12	7.6	142	0.5	313.9	0.28	163
B13	10.4534	77	1	17.0798	130	64	0	1	0		0	0	0	0	1	0	0	0	0	0		0	0	0	0	0	0	1	0	0		0	1	0	1	1	0	1	0		14.1	3.6	1.09	7.3	144	0.8	433.6	0.39	199
B14	16.8638	90	1	22.7076	96	55	0	0	1		0	0	1	0	0	0	1	0	0	0		0	0	0	0	0	0	1	0	0		0	0	1	0	1	1	0	1		11.4	3.7	1.88	8.1	145	0.5	502.1	0.04	262
B15	9.92704	90	1	12.9848	105	72	0	1	1		1	0	0	0	1	0	0	0	0	0		0	0	0	0	0	0	1	0	0		0	1	1	0	1	0	1	0		13.3	2.9	0.82	6.6	140	1.1	140.1	0.25	181
B16	10.3717	78	0	15.7159	106	80	0	0	1		0	1	0	0	1	0	0	0	0	0		0	0	0	0	0	0	0	0	0		0	1	0	1	1	0	1	0		13.8	3	0.85	6.9	134	1.2	574.8	0.4	117
B17	9.44	90	1	21.4725	109	136	0	0	0		1	0	1	0	1	0	0	0	0	0		0	1	0	0	0	0	0	0	0		0	1	0	1	1	0	0	0		13.9	3.6	0.97	5.9	139	0.5	109.8	0.32	163
B19	11.1594	73	1	19.3572	103	71	0	0	0		0	0	0	0	1	0	0	0	0	0		0	0	0	1	0	0	0	0	0		0	1	0	0	1	0	0	0		12.1	3.3	0.69	5.1	137	1.4	408.8	0.07	181
B22	9.44	77	1	16.703	133	61	0	0	0		1	0	0	0	0	0	1	0	0	0		0	0	0	0	0	0	0	1	0		0	0	1	1	0	0	1	0		9	3.3	0.6	3.8	143	0.4	748.4	1.56	14
B23	9.44	86	1	18.8588	107	75	0	0	0		0	0	0	0	1	0	0	0	0	0		0	0	0	0	1	0	0	0	0		0	0	0	1	1	0	0	0		13.4		0.75	4.3	138	0.6	179.3	0.32	170
B24	9.92704	71	0	23.8201	126	55	0	0	0		1	0	0	0	1	0	0	0	0	0		0	1	0	0	0	0	1	0	1		0	0	0	0	1	0	1	0		14.8	3.9	0.94	7.5	138	1.1	429.7	0.07	160
B26	11.7785	93	0	20.8467	104	64	0	0	0		0	0	0	0	1	0	1	0	0	0		0	1	0	0	1	0	0	0	1		0	1	0	1	1	1	0	0		12.7	3.4	1.22	7.8	141	0.9	760.7	0.08	111
B27	17.3538	85	1	26.3847	128	56	0	0	0		1	1	0	0	0	0	1	0	0	0		0	0	0	1	0	0	0	0	0		0	0	1	1	1	0	0	0		10.8	3.6	1.96	10.7	141	0.4	484.6	0.6	136
B29	11.9697	85	1	-	119	54	0	1	0		1	0	0	0	1	0	1	0	0	0		0	0	0	1	0	0	0	0	0		0	1	0	1	1	0	0	0		9.5	3	1.24	7.8	142	0.8	142.5	0.05	147
B32	9.44	90	0	19.5651	102	76	1	0	0		1	0	1	0	1	0	1	0	1	0		0	1	0	0	0	0	0	0	0		1	0	0	1	0	0	1	0		12.2	3	0.8	4.7	143	0.4	261.1	0.39	118
B33	9.44	87	1	-	96	80	0	0	1		0	0	0	0	1	0	1	0	0	0		0	0	0	0	0	0	0	0	0		1	0	0	1	1	0	0	0		6.9	3	0.98	9.3	143	0.4	44.8	0.42	183
B34	10.7727	92	1	19.5894	95	120	0	0	1		1	0	0	0	1	0	1	0	0	0		0	0	0	1	0	0	0	0	0		0	1	1	0	1	0	0	0		11.3	2.9	1.12	5.1	139	0.7	399.1	0.9	234
B36	12.3431	90	0	18.7729	96	82	0	0	1		1	0	0	0	0	0	1	0	0	1		0	0	0	0	1	0	1	0	1		0	0	1	0	1	0	1	0		11.5		1.28	4.4	133	0.7	226.5
B37	9.44	93	1	20.1399	104	77	0	0	0		0	1	0	0	0	0	1	0	0	0		0	0	0	0	0	0	0	0	0		0	0	0	1	1	0	0	0		11.4	3.4	0.83	6.8	143	0.2	593.2	0.48	133
B39	9.44	83	1	20.4261	122	73	0	0	0		1	0	0	0	1	0	1	1	0	0		0	0	0	0	0	0	1	1	1		0	1	1	1	1	0	0	0		10.3	3.3	0.94	5.5	143	0.5	460.2	0.5	155
B40	9.44	87	0	15.7904	105	79	0	0	1		0	0	0	0	0	0	0	1	0	1		0	0	0	0	0	0	0	0	0		0	0	1	0	1	0	0	0		13.4	3.7	0.72	7.3	138	0.7	189.6	0.73	206
B42	9.44	84	1	16.4354	122	70	0	0	0		1	0	0	0	1	0	1	0	0	0		0	1	0	0	0	0	0	0	0		0	1	1	1	1	0	1	0		11.1	3	0.56	4.5	144	0.8	135.8	4.3	174
B44	9.92704	68	1	29.2	124	60	0	0	1		1	0	0	0	1	0	1	0	0	0		0	1	0	0	0	0	0	0	0		0	0	1	0	1	0	1	0		11.8		0.8	6	143	1.1	100	<0.02	142
B45	17.5325	79	1	-	102	60	0	0	0		1	0	0	0	0	0	1	0	0	0		0	1	0	0	0	0	0	0	0		0	1	0	0	1	1	0	0		8.2	2	1.99	7.8	138	0.3	156.2	0.08	247
C1	19.0287	74	0	15.0551	78	80	0	1	1		0	0	0	0	0	0	1	0	0	0		0	0	0	0	0	0	0	0	0		0	0	1	1	0	1	1	1		10.4	3.1	2.26	7.9	133	0.3	740.5	1.07	165
C3	11.2864	85	1	20.7284	112	68	0	0	0		1	0	0	0	0	0	1	0	0	1		0	0	0	0	0	0	0	0	0		1	0	1	1	1	0	0	0		9.5	2.4	1.17	8.8	131	0.3	131.1	0.89	182
C4	14.3227	77	0	21.048	110	75	0	0	1		1	0	0	0	1	0	1	0	0	0		0	0	0	0	0	0	0	0	0		1	1	1	1	1	0	1	0		9.6	3.8	0.96	7.1	146	2.6	999.6	0.54	88
C5	19.3874	79	0	23.4375	100	67	0	0	0		1	0	0	0	0	0	1	0	0	1		0	1	0	0	0	0	0	0	0		0	0	1	0	0	0	0	0		9.3	2.8	2.33	4.7	133	0.4	838.8	7.93	141
C8	9.44	76	0	24.4593	140	54	0	0	0		1	0	1	0	0	0	1	0	0	0		0	0	0	0	0	0	0	0	0		0	0	0	0	0	0	0	0		12.8	3.9	1	5.4	141	0.8	73.2	0.05	169
C9	10.8198	91	1	20.5389	110	83	0	0	1		1	0	1	0	0	0	1	0	1	0		0	0	1	0	0	0	0	0	0		1	1	0	0	1	0	0	0		7.9	2.7	0.69	4.4	138	1.31	803.7	0.59	131
C10	12.1579	92	1	24.7425	109	57	0	0	1		1	0	1	0	0	1	1	0	0	0		0	1	0	0	0	0	0	0	0		0	0	0	1	1	0	1	1		10.3	3.1	1.26	3.9	144	0.4	739	2.6	175
C12	9.44	88	1	20.1489	101	69	0	0	1		1	0	0	0	1	0	1	0	0	0		0	0	0	0	0	0	0	0	0		0	1	0	1	1	1	0	0		11	2.5	0.78	4.3	145	0.5	698.8	6.86	141
C13	14.7446	84	0	17.7344	140	62	0	0	0		1	0	1	0	0	0	1	1	0	0		0	0	0	0	0	0	0	0	0		0	0	1	1	0	0	0	0		9.7	2.6	1.57	5.6	141	0.2	87.2	1.11	145
C14	9.44	83	0	22.9931	140	60	0	0	0		1	0	0	0	0	0	1	0	0	0		0	0	0	1	0	0	0	1	1		1	0	1	1	0	0	1	0		12.2	3.3	0.74	4.9	0.6	0.4	331	0.14	112
C15	13.1422	80	1	31.761	102	58	0	0	1		1	1	0	0	1	0	0	0	0	0		0	0	0	0	1	0	1	0	1		0	1	1	1	1	1	0	0		12	3.7	1.37	6.2	43	0.4	75.6	0.12	183
C16	11.1594	78	1	16.6667	116	97	0	0	0		1	0	0	0	1	0	0	0	0	1		0	0	0	0	0	0	0	0	0		0	1	0	0	0	0	0	0		13.1	3.4	0.55	2.6	138	1.4	39.3	0.2	248
C17	14.7376	83	1	18.8889	96	60	0	0	1		0	1	0	1	1	0	1	0	0	0		0	1	0	0	0	0	0	0	0		0	1	0	1	1	1	0	0		11.7	3.5	1.4	7.5	139	1.3	150	0.1	209
C18	9.44	66	0	14.4342	90	82	1	0	1		0	1	1	0	1	0	0	0	1	0		0	0	0	0	0	0	0	0	0		2	1	0	1	1	0	1	0		14.1	4.2	0.87	5.8	137	0.5	186	0.02	194
C19	10.0138	77	0	22.5975	137	51	1	0	1		1	1	0	1	1	0	1	0	1	0		0	0	0	0	1	0	1	1	1		0	1	1	0	1	0	1	0		12.6	3.8	1.05	8	136	0.3	114	0.23	164
C20	9.44	85	0	17.0068	120	66	0	0	0		1	1	0	0	1	0	1	0	0	1		0	0	0	0	0	0	0	0	0		0	1	0	1	1	1	0	1		8.2	2.6	0.92	5.4	139	0.8	379	1.44	108
C21	14.5155	65	1	23.3726	133	65	0	0	0		1	0	0	0	0	0	1	0	0	0		0	0	0	0	0	0	0	0	0		0	0	0	1	0	0	1	0		10.1	4.2	1	9	140	2.7	66.7	0.57	217
C22	10.8773	89	0	21.8724	114	73	0	0	0		0	0	0	0	1	0	1	0	0	0		0	0	1	0	0	0	0	0	0		0	0	0	0	0	0	0	0		10	3.4	1.13	2.8	139	1	194	0.13	166
C23	14.8935	79	1	20.4812	120	70	0	0	1		1	0	0	0	1	0	1	0	0	0		0	0	1	0	1	0	0	0	1		0	0	0	1	1	1	1	0		8.4	2.8	1.59	8.9	143	0.8	246	0.15	90
C24	9.44	74	0	25.1354	105	72	0	0	0		1	0	1	1	1	0	0	0	0	0		0	1	0	0	0	0	0	0	0		0	1	1	1	1	1	0	0		13.4	3.5	0.82	5.6	138	0.6	42.9	2.6	180
C25	9.44	72	1	26.4792	130	85	1	0	0		1	0	0	0	1	0	1	0	1	1		1	0	1	0	0	0	0	0	1		2	1	1	1	0	0	0	0		9.1	2.9	0.6	3.6	141	0.4	1198	1.39	126
C26	13.0895	77	1	25.5108	98	65	0	0	1		1	1	0	0	1	0	1	0	0	0		0	0	0	0	0	0	0	0	0		0	1	1	0	1	1	0	0		10.8	4	1.26	7.2	132	1.2	87.1	0.28	174
C28	19.9299	81	1	21.4953	102	63	0	0	1		0	1	1	0	0	0	1	0	0	0		0	0	0	0	0	0	1	0	0		1	0	1	1	1	1	1	0		10.3	4	2.44	5.3	142	0.3	208.5	0.02	141
C29	9.44	83	0	23.75	118	69	0	0	0		0	1	1	0	0	0	0	0	0	0		0	1	0	0	0	0	0	0	0		0	0	0	1	0	0	0	0		13.7	3.2	0.96	5	141	0.8	337.4	0.16	161
C30	14.1296	88	0	17.5781	122	44	0	0	0		1	1	0	1	1	0	0	0	0	1		0	0	0	0	0	0	0	0	0		2	1	0	0	1	0	0	0		13	3.3	1.49	5.6	136	0.4	48	0.8	132
C34	17.1724	69	0	22.023	102	70	0	0	1		1	1	0	0	0	0	1	0	0	0		0	0	0	0	0	0	0	1	0		0	0	1	0	0	0	0	0		10.2	3.8	1.93	7.8	136	0.5	156.3	0.08	129
C35	25.7428	89	1	19.1587	194	53	0	0	0		1	0	1	0	0	0	1	0	0	0		0	0	1	0	0	0	0	0	0		0	0	1	0	1	0	0	0		9.8	3	4.03	8.3	142	0.3	555.6	0.11	156
C36	11.0836	84	0	19.9319	117	79	1	0	0		0	1	1	0	1	0	1	0	1	0		0	0	0	0		0	0	0	0		1	1	0	1	1	0	1	0		12.1	3.8	1.15	6	131	1	459	0.07	140
C37	14.2864	89	0	20.5293	106	65	0	0	1		1	1	0	0	0	0	1	0	0	0		0	0	0	1	0	0	0	0	0		0	0	1	1	1	1	0	0		12.2	3.4	1.51	6.4	136	0.4	808.4	0.31	135
C38	18.5564	83	0	20.538	96	93	0	0	1		0	0	0	1	1	0	1	0	0	0		0	0	0	0	0	0	0	0	0		0	1	0	1	1	1	0	0		12.2	3.6	1.77	7.3	140	1.6	294.5	0.06	129
C40	11.8745	78	1	23.0999	142	57	0	0	0		1	0	1	0	1	0	1	0	0	0		0	0	0	0	0	0	0	1	0		0	1	1	1	1	0	1	0		11.6	2.9	1.23	5.8	140	0.8	304.2	0.03	212
C41	16.0881	90	0	23.5111	126	96	0	0	0		1	0	0	0	1	0	0	0	0	0		0	1	0	0	0	0	0	0	0		0	1	0	1	0	1	1	0		14.5	3.7	1.76	8.5	142	1	1139	0.07	154
C42	19.9299	88	0	23.8095	119	70	0	0	1		0	0	0	0	1	1	1	0	0	0		0	0	1	0	0	0	0	0	0		0	1	1	1	1	1	1	0		10.7	3.3	2.44	4.8	141	0.5	663.9	1.83	155
C43	11.4857	90	1	21.7785	112	61	0	0	1		1	0	0	0	1	0	1	0	0	0		0	0	0	0	0	0	0	0	0		0	1	1	1	1	1	1	0		10.8	3.7	1.19	7.4	144	0.6	193.6	1.46	159
C44	9.44	90	0	21.0619	102	62	0	0	0		1	0	0	0	0	0	0	0	0	0		0	0	0	0	0	0	0	0	0		0	0	0	0	1	0	1	0		14.5	3.4	0.94	6.8	138	0.9	197.9	0.04	189
C45	15.8162	80	0	17.3828	88	56	0	0	0		1	0	0	1	0	0	0	1	0	0		0	0	0	0	0	0	0	0	0		0	0	1	1	0	0	0	0		16	3.4	1.65	8.2	140	1.1	67.3	4.43	182
C46	16.221	74	0	21.875	123	55	1	0	0		1	0	1	0	0	0	1	0	1	0		1	0	0	0	0	0	0	0	0		2	0	1	1	0	0	0	0		8.8	3.3	1.78	3.4	137	0.2	496	0.21	84
C47	10.4534	82	1	24.6548	137	60	0	0	0		1	0	0	0	0	0	1	0	0	1		0	0	0	0	0	0	0	0	0		0	1	1	0	0	0	0	0		10	3.1	1.09	7.2	141	0.2	50.6	1.1	199
C48	9.44	66	0	17.7096	104	76	1	0	0		1	0	0	0	0	0	0	1	1	1		1	0	0	0	0	0	0	0	0		2	0	1	1	1	1	1	0		13.3	3.8	0.8	6.7	141	0.4	834	0.22	161
C50	9.44	81	0	22.4277	130	59	0	0	0		1	0	0	0	1	0	1	0	0	0		0	0	0	0	0	0	0	0	0		0	1	1	1	0	0	0	0		11.5	2.7	0.81	6.5	137	0.5	335.7	0.05	211
C51	10.9	84	1	18.718	117	63	1	0	0		1	1	0	0	1	0	1	0	1	0		1	0	1	0	0	0	0	0	1		2	1	1	1	0	0	0	0		10.5	3.2	1.15	5.5	129	0.4	67.9	0.67	172
C52	9.44	76	1	17.0562	118	116	0	0	0		1	0	0	0	1	0	1	0	0	0		0	1	0	0	0	0	0	0	0		0	1	0	1	1	1	1	0		9.4	3.1	0.84	8.8	141	0.3	481	0.41	113
C56	11.2864	87	0	31.8393	110	59	0	0	0		1	0	0	0	1	0	1	0	0	0		0	0	0	0	0	0	0	0	0		0	1	1	1	0	1	1	0		10.8	3.3	1.17	5.6	142	0.9	611.9	0.1	84
C57	9.44	75	1	25.8997	133	75	0	0	0		1	0	0	0	1	0	0	1	0	0		0	1	0	0	0	0	1	0	1		0	1	1	1	0	1	1	0		12.6	3.4	0.7	7.4	142	0.7	396.4	0.31	192
C58	9.44	84	1	27.6031	130	77	0	0	0		1	1	1	0	0	0	1	0	0	0		0	0	0	1	0	0	0	0	0		0	0	1	0	1	0	1	0		11.7	3.8	0.75	2.5	141	0.7	36.6	0.04	134
C59	9.44	83	0	19.8667	102	71	0	0	1		1	0	0	0	0	0	1	0	0	0		0	1	0	0	0	0	0	0	0		0	1	0	0	0	0	0	0		12.5	2.7	0.84	5	133	0.6	3478	3.46	155
C60	10.2357	85	0	22.0312	113	80	1	0	1		1	0	0	0	0	0	1	0	1	0		1	1	1	0	0	0	0	0	1		0	1	1	1	1	1	1	0		11.9	3.2	1.07	6.5	142	0.9	362.6	0.5	184
C61	17.3538	87	0	21.0071	118	73	1	0	0		1	0	0	0	0	0	1	0	1	0		0	0	0	0	0	0	0	0	0		1	0	1	0	1	1	0	0		12.6	3.8	1.96	6.1	142	0.4	191.9	0.2	151
C63	9.44	87	1	17.1097	102	63	0	0	1		1	0	0	0	1	0	1	0	0	0		0	0	0	1	0	0	0	0	0		0	1	1	0	1	1	1	0		9.2	2.9	0.66	7.8	136	0.5	145.4	0.76	224
C64	9.44	88	1	21.1663	130	60	0	0	0		1	0	0	0	1	0	1	0	0	0		0	1	1	0	0	0	0	0	1		0	1	0	0	0	1	0	0		9.2	3.8	0.74	4.6	141	0.7	1021.9	0.01	150
C65	11.1594	84	1	18.3592	91	103	1	0	0		1	1	1	0	0	0	0	0	1	0		1	0	0	0	0	0	0	0	0		1	1	1	1	0	0	0	0		12.4	3.8	0.66	4.4	137	1.4	749.7	0.4	165
C67	9.44	84	1	19.9069	98	80	1	0	0		1	1	1	0	1	0	0	0	1	0		0	1	0	0	0	0	0	0	0		1	1	0	1	1	1	1	0		13.4	3.3	0.9	7.5	139	0.5	347.2	0.06	183
C68	9.44	78	1	29.0622	103	118	0	0	0		1	0	1	0	1	0	0	0	0	0		0	1	0	0	0	0	0	0	0		0	1	1	1	0	0	0	0		14.2	3.7	0.75	7.1	141	0.7	223.4	0.03	156
C70	9.44	68	0	24.623	81	96	0	0	1		1	0	0	0	1	0	0	0	0	0		0	0	0	0	0	0	0	0	0		0	1	1	1	1	0	1	0		15.4	4.1	0.92	7.7	139	0.6	76.1	0.02	178
C74	13.1422	78	0	28.8127	162	81	0	0	0		0	0	0	0	1	0	0	0	0	0		0	1	0	0	0	0	0	0	0		0	1	0	1	0	1	1	0		16.7	4	1.37	6.4	139	1	299.1	0.13	168
C77	9.44	68	0	25.5729	115	66	0	0	1		1	0	1	0	0	0	0	0	0	0		0	0	0	0	0	1	0	0	0		0	0	1	1	1	0	1	0		13.5	3.6	0.98	6.4	139	0.9	99.5	0.04	149
D1	9.44	83	1	18.1406	94	87	0	0	1		0	0	0	0	1	0	1	0	0	0		0	1	1	0	0	0	0	0	1		0	1	1	1	1	0	1	0		9.7		0.82	6.9	139	0.4	150.3	0.05	178
D2	9.92704	85	1	18.3263	99	71	0	1	0		0	0	0	0	1	0	1	0	0	0		0	0	0	0	0	0	0	0	0		0	1	1	1	1	1	1	0		11.6	2.9	0.88	8.1	141	1.1			129
D3	17.8243	75	0	26.5698	128	59	1	0	0		1	1	1	0	1	0	1	0	1	0		0	0	0	0	1	0	1	0	1		1	1	1	1	0	1	0	0		12.4		2.04	8	142	0.5	696.8		115
D5	11.5841	90	1	16.7245	96	856	1	1	1		0	0	1	1	1	0	1	0	1	0		0	0	0	0	0	0	0	0	0		1	0	0	0	1	1	1	0		9.5	2.5	1.2	11.1	146	0.4	297.7	0.44	196
D6	16.1547	82	1	19.4363	86	108	0	0	0		0	0	0	0	1	0	1	0	1	0		0	1	0	0	0	0	0	0	0		1	1	0	1	1	0	1	0		11.1	3.4	1.77	5.3	138	0.5	1005.8	0.08
D7	9.44	79	1	19.1837	132	66	1	1	1		1	1	0	0	0	0	1	0	1	0		0	1	0	0	0	0	0	0	0		1	1	1	0	1	1	0	0		10.7	4.1	0.94		144	0.4	468.3	0.17	171
D8	20.0259	83	0	23.1991	95	60	0	1	1		1	0	0	0	1	0	1	0	0	0		0	0	0	0	0	1	0	0	0		0	1	1	1	1	1	0	0		8	2.9	2.46	8.7	139	0.4	316.7	4.96	97
D9	9.44	74	1	19.8137	106	85	1	0	1		0	1	0	0	1	0	1	0	1	0		0	1	0	0	0	0	0	1	1		0	1	0	1	0	0	0	0		9.5	3.6	0.83	4.1	136	0.5	114.4	0.05	185
D10	16.2869	75	1	22.8625	102	68	0	1	0		1	0	0	1	0	0	0	0	0	0		0	0	0	0	0	0	0	1	0		0	0	1	0	1	1	1	0		16.1	3.9	1.79	12.3	135	0.9	64	0.19	205
D11	12.2508	87	1	13.5352	82	74	0	1	0		0	1	0	0	1	0	1	0	0	0		0	1	0	1	0	0	0	0	1		0	1	0	1	1	0	0	0		10.1	3.5	1.27	6.9	137	0.6	83.9	0.25	184
D12	10.4534	82	1	27.4379	109	101	0	1	1		0	0	1	0	1	0	1	0	0	0		0	1	1	0	0	0	0	0	1		1	1	1	1	1	0	0	0		10.3	3.6	1.09	5.9	141	0.7	304.3	2.77	118
D13	22.0015	80	0	20.537	118	65	1	0	0		1	1	1	0	0	0	1	0	1	0		0	0	0	1	0	0	0	0	0		1	0	0	0	1	1	0	0		10.1		2.91	9.6	139	0.3	778.6	0.08
D14	13.3126	73	1	27.2081	108	78	0	1	1		0	0	0	1	1	0	0	0	0	0		0	0	0	0	1	0	0	0	0		0	1	0	1	1	0	1	0		13.8	4.1	1.39	5.6	140	0.8	44.4	0.04	138
D15	9.44	80	1	23.6695	112	64	0	0	0		1	0	1	0	1	0	0	0	0	0		0	0	0	0	0	0	0	0	0		0	1	1	1	1	0	1	0		14.4	4.1	0.9	6.4	141	0.8	104.5	0.08	161
E2	9.92704	90	1	20.0499	130	60	0	1	1		0	1	0	0	1	0	1	0	1	0		0	1	0	1	0	0	0	0	1		0	1	0	1	1	0	0	0		10.8	3.2	0.58	4.1	141	1.1	513.8	5.99	143
E3	9.44	89	1	21.0986	131	60	0	0	0		1	1	1	0	0	0	1	0	0	0		0	1	0	0	0	0	0	0	0		0	0	1	1	1	0	1	0		10.7	3.3	0.64	3.8	144	0.4	147.1	0.04	136
E4	9.44	85	0	20.4439	148	51	0	1	1		1	1	0	0	0	0	1	0	1	0		0	0	0	0	0	0	1	0	0		1	0	1	1	1	1	0	0		10.7	3.1	0.94	5.1	144	0.4	1526.6	0.04	171
E6	20.9451	83	0	16.6741	142	65	1	0	0		1	0	0	0	0	0	1	0	1	0		1	0	0	0	0	0	0	1	1		1	1	0	1	1	0	1	0		10.6	2.7	2.66	12.8	140	0.6	270	0.71	111
E7	10.4534	88	1	14.2857	90	68	1	0	0		0	0	0	0	0	0	1	0	1	0		1	0	0	0	0	0	0	0	0		2	0	1	0	1	0	0	0		8.9	3.2	1.09	9.2	140	0.3	311.7	0.3	160
E8	9.44	79	0	23.4953	129	81	0	0	0		0	0	0	0	1	0	1	0	0	0		0	1	0	0	0	0	0	0	0		1	1	0	1	1	0	0	0		12.8	3.6	0.89	6	139	0.8	170	0.06	162
E10	11.7785	89	0	24.9609	102	81	1	0	1		1	1	1	0	0	0	1	0	1	0		0	0	0	0	0	0	0	1	0		2	0	1	1	1	0	1	0		11.8	3.5	1.22	7.7	141	0.6	632	0.19
E11	10.5608	82	0	22.5922	100	68	1	0	0		1	0	0	0	1	0	0	0	1	0		1	1	0	1	0	0	0	0	1		1	1	1	1	1	0	0	0		13.3	3.8	1.1	6.9	143	0.5	84.4	0.03
E12	9.44	76	1	16.4444	133	70	0	0	0		1	0	0	0	1	0	0	0	0	0		0	1	0	0	0	0	1	0	1		0	1	1	1	1	0	1	0		16.6	3.7	0.75	6.6	139	0.9	256.4	0.02	238
E13	10.3717	68	1	21.5328	116	66	1	0	0		1	1	1	0	0	0	0	0	1	0		1	0	0	0	0	0	0	0	0		2	0	1	1	1	0	1	0		13.1	3.9	0.84	6.9	140	1.2	322.7	0.59	161
E15	13.2277	88	0	15.0236	98	63	0	0	1		0	0	0	1	1	1	0	0	0	0		0	1	0	0	0	0	0	0	0		0	1	1	1	1	1	1	0		13.2	3.8	1.38	6.8	138	0.9	419.1	0.03	132
E16	10.1252	78	1	23.0343	101	100	0	0	1		0	0	0	1	1	0	1	0	0	0		0	1	0	0	0	0	0	0	0		0	1	0	1	0	0	0	0		10.9	3.9	1.06	10.9	141	0.8	116.1	0.24	170
E17	12.6155	80	1	36.2015	101	108	0	0	0		1	1	1	0	1	0	0	0	0	0		0	0	0	1	0	0	0	0	0		0	1	0	1	1	1	1	0		13.9	3.7	1.31	11	142	0.5	168.2	0.34	136
E18	9.90124	71	0	20.9868	127	53	0	0	0		1	1	0	1	1	0	0	0	0	0		0	1	0	0	0	0	0	0	0		0	1	1	1	1	0	1	1		14.9	3.8	1.04	6.2	141	0.8	475.5	0.1	186
E19	9.44	84	1	17.0414	115	70	0	0	0		1	0	1	0	0	0	1	0	0	0		0	0	0	0	0	0	0	0	0		0	0	0	0	0	0	0	0		11.2	2.8	0.52	5.7	140	0.4	289	0.04	170
E22	11.5119	92	1	21.3013	110	58	0	0	1		0	0	0	0	1	0	1	0	0	0		0	0	0	0	0	0	1	0	0		0	0	1	1	1	0	0	0		10.5	3.6	0.78	6	143	1.5	536.4	0.01	194
E23	14.9672	86	0	20.0781	98	54	1	0	1		1	1	0	0	0	0	1	0	1	0		0	0	0	0	0	0	1	0	0		1	1	1	1	1	0	0	0		9	3.8	1.6	5.1	137	0.5	170.3	0.24	133
E25	12.0642	87	0	21.5888	109	73	1	0	0		1	0	1	0	1	0	0	0	1	0		0	1	0	0	0	0	0	0	0		2	1	1	1	1	0	1	0		14.6	4.4	1.25	8.3	127	0.5		0.31	109
E26	9.44	92	0	26.5203	93	76	1	0	0		1	0	1	0	0	0	1	0	0	0		1	0	0	0	0	0	0	0	0		2	0	1	0	1	0	1	0		11	3.2	0.82	6.1	138	0.8	108.1	1.01	254
E27	9.44	89	0	-	121	89	0	0	0		1	0	0	0	0	0	1	0	0	0		0	0	0	0	0	0	0	1	0		0	0	1	0	1	0	1	0		11.5	3.1	0.69	4.5	138	0.3	188.6	0.21
E30	14.5939	68	0	20.69	112	83	1	0	1		1	1	1	1	0	0	1	0	1	1		1	0	0	0	0	0	0	0	0		2	0	0	1	1	0	1	0		9.2	3	1.55	4.1	139	0.6	300.3	2.92	84
E32	9.44	85	0	17.5573	128	54	1	0	0		1	1	1	0	0	0	1	1	1	0		1	0	0	0	0	0	0	1	1		2	0	1	0	1	0	1	0		12.9	3.1	0.96	4.4	145	0.5	1128.9	0.31	184
E33	10.9	73	1	15.4344	93	61	0	1	1		0	0	0	0	0	1	1	0	0	0		0	0	0	0	0	0	1	0	0		0	0	1	1	1	1	1	1		11.2	3	1.14	8	139	0.8	1028.4	3.54	237
E34	9.44	91	1	22.5073	128	60	0	0	0		0	0	0	0	1	0	1	0	0	0		0	1	0	0	0	0	0	0	0		0	1	0	1	0	0	1	0		11.2	3.2	0.63	5.4	143	0.8	324.4	0.84	202
E35	10.3451	88	1	22.4187	120	77	0	0	1		1	0	1	0	1	1	0	0	0	0		0	1	0	0	0	0	0	0	0		0	1	1	1	1	1	1	0		14.7	3.4	1.08	6.9	141	1	641.8	0.35	113
E36	12.4436	78	0	20.0539	111	90	0	0	1		0	0	0	1	1	0	1	0	0	0		0	0	0	0	0	0	1	0	0		0	1	1	0	1	1	0	0		12.8	4.3	0.91	5.5	141	1.8	87	0.04	96
E37	10.0138	91	1	26.7215	112	74	1	0	1		0	0	0	0	1	0	1	0	1	0		0	0	0	0	1	0	0	0	0		1	1	1	0	1	0	0	0		9.8	3.2	1.05	7.2	141	0.4		0.15	119
E39	9.44	87	1	23.3056	126	57	0	0	0		1	0	0	0	0	0	1	0	0	1		0	0	0	1	0	0	0	0	0		1	0	0	0	1	0	1	0		10	2.8	0.85	8.4	136	0.6	77.8	0.43	187
E41	9.44	78	1	21.8978	92	79	1	0	1		0	1	0	0	0	0	1	0	1	0		0	0	0	0	0	0	1	0	0		2	0	1	1	1	1	0	0		11.5	3.9	0.95	6.2	141	0.5	863.7	0.07	116
E43	9.92704	68	0	23.3682	127	79	0	0	0		0	0	0	0	1	0	0	0	0	0		0	0	0	0	0	1	0	0	0		0	1	1	1	1	0	1	0		15.2	3.6	0.99	7.4	140	1.1		0.23
E45	14.5939	87	0	21.2442	101	75	0	0	0		0	1	0	0	1	0	1	0	0	0		0	1	1	0	0	0	0	0	1		0	1	0	0	1	0	0	0		8.2	3.2	1.55	2.6	137	0.8	152.8	0.75	120
E46	12.0642	86	0	24.1845	121	63	0	0	0		1	1	0	0	1	0	1	0	0	0		0	0	0	0	0	0	0	1	0		0	1	1	1	1	0	1	0		12.5	3.5	1.25	6.7	140	0.7	40.7	0.67	173
E47	9.44	89	1	25.0438	112	56	0	0	1		1	1	1	0	0	0	1	0	0	0		0	0	0	0	0	0	1	0	0		0	0	1	0	1	0	0	0		9	3.7	0.98	9.8	134	0.4	600.5	0.02	154
E48	9.44	72	1	16.4407	91	60	0	0	0		0	0	0	0	0	0	0	0	0	0		0	0	0	0	0	0	1	0	0		0	0	1	1	1	0	1	0		12.3	3.6	0.83	5.7	138	0.4	460.5	0.54	171
E50	9.44	87	1	21.2128	145	54	0	0	0		1	0	1	0	1	0	1	0	0	0		0	0	0	0	0	0	1	0	0		0	1	1	1	1	0	1	0		11.1	3.6	0.54	5.7	143	0.8	104.7	0.08	169
E52	10.5608	85	1	22.2039	95	58	0	0	0		1	1	0	0	1	0	0	0	0	0		0	1	0	0	0	0	0	0	0		0	1	0	1	1	0	0	0		13.8	3.9	1.1	7.1	140	0.7	170	0.04	163
E53	18.0526	92	1	15.6633	108	69	0	1	0		1	0	0	1	0	0	1	0	0	0		0	0	0	0	0	0	0	0	0		0	0	1	1	1	0	0	0		10.1	3.6	2.08	7.1	140	0.5	225.6	0.2	252
E55	9.44	79	1	25.3264	112	64	0	0	0		1	1	1	0	1	0	0	0	1	0		0	1	0	0	0	0	0	0	0		1	1	1	1	1	0	0	0		13.7		0.87	6.9	143	0.4	115.2	0.21
E56	14.4411	78	1	32.4142	128	82	1	1	1		1	1	1	0	1	0	1	0	0	0		1	0	0	0	0	1	0	0	1		2	0	0	0	1	1	0	0		10.4	3	1.53	6.7	141	0.3	216.7	0.63	156
E57	9.44	83	1	29.977	136	72	0	1	0		1	1	1	0	0	0	0	0	0	0		0	0	0	0	0	0	0	1	0		1	0	1	1	1	0	0	0		13.2	2.8	0.95	2.5	143	0.3	76.7	0.48	187
E59	9.44	83	0	18.5901	126	65	0	0	0		0	0	0	0	1	0	1	0	0	0		0	1	0	0	0	0	1	0	1		0	1	1	0	1	0	0	0		11.9	3.2	0.92	7	141	0.6	215.8	0.05	179
E60	9.44	87	0	21.0379	120	70	0	0	0		1	0	0	0	0	0	1	0	0	0		0	0	0	0	0	1	0	1	1		0	0	1	1	1	0	1	0		11.6	3	1	9.3	142	0.4	377.6	0.82	135
E61	11.3864	87	0	19.6997	128	60	0	0	1		0	0	0	0	1	0	1	0	0	0		0	1	0	0	0	0	1	0	1		0	1	1	0	1	0	0	0		10.1		1.18	9.3	137	0.5		0.46
E62	20.3093	82	1	26.8165	161	59	0	0	1		1	0	0	0	1	0	1	0	0	0		0	1	0	0	0	0	0	0	0		0	1	1	1	1	0	1	0		10.9	3.4	2.52	8.6	144	0.5		0.23
E63	9.44	79	0	28.9073	131	65	0	0	0		1	1	1	0	0	0	1	0	0	1		0	0	0	0	0	0	1	1	1		1	0	1	1	1	0	0	0		10.8	2.7	0.71	5.5	139	0.3		3.23
E65	11.7785	79	0	23.2781	105	70	1	0	1		1	0	0	0	1	0	0	0	1	0		0	0	0	1	0	0	1	0	1		1	1	1	1	1	1	1	1		13.4	3	1.22	4.8	139	0.6	376.1	0.82
E66	10.2357	87	1	20.2041	134	59	1	0	1		1	1	0	1	0	0	1	0	1	0		1	0	0	0	1	0	1	0	1		1	0	1	1	0	0	0	0		9.7	3.5	1.07	10.5	143	0.5		0.01
E68	9.44	69	1	24.0051	110	74	0	0	0		0	0	1	0	1	0	0	0	0	0		0	1	0	0	0	0	0	0	0		0	1	0	1	1	0	0	0		17.5	4.5	0.62	5.5	142	1		0.04	297
E71	12.982	72	1	30.9007	98	79	0	0	1		1	0	0	0	1	0	0	0	0	0		0	1	0	0	1	1	0	0	1		0	1	1	1	1	0	1	0		16.7		0.65	6.1	10	2	181.1	0.17
E73	18.332	88	0	21.9574	93		0	0	1		1	0	0	1	1	1	1	0	0	0		0	0	0	0	0	0	0	0	0		0	1	1	1	1	1	0	1		10.7		2.13	4.4	140	0.4		1.51
E74	12.7937	82	0	19.6995	104	75	1	0	0		1	0	1	0	1	0	1	0	1	0		0	0	0	0	0	1	0	0	0		1	1	1	0	1	0	0	0		9.5	3.2	1.33	6.7	139	0.5	319.4	2.13	127
E75	13.3126	90	1	21.3762	95	85	0	1	0		1	0	0	0	1	0	0	0	0	0		0	0	0	0	0	0	0	1	0		0	0	1	0	1	0	1	0		13.4	3.7	1.39	10	139	0.6	170	0.15	142
E76	9.44	68	1	18.4694	125	57	0	0	0		1	0	0	0	1	0	1	0	0	0		0	1	0	0	0	0	0	0	0		0	1	1	0	1	0	1	0		11.1	3.3	0.59	5.5	140	0.9	929.2	0.22	94
E77	9.44	75	1	17.3743	101	68	1	1	1		0	1	1	0	0	0	0	0	0	0		0	0	0	0	0	0	1	0	0		1	0	0	1	0	1	1	0		13.7	3.6	0.76	5	143	0.8	234.5	0.08	188
E79	9.44	86	1	19.9287	104	58	0	0	0		1	0	0	0	0	0	1	0	1	0		0	0	1	0	0	0	0	0	0		2	0	1	1	1	0	0	0		9.8	3.3	0.74	5.8	144	0.4	202.5	0.51	170
E80	9.44	81	1	18.2448	102	80	0	1	0		0	0	0	0	1	0	1	0	0	0		0	0	0	0	0	0	0	0	0		0	1	1	1	1	0	1	0		6.9	3.5	0.87	8.7	141	0.7	436.9	2.74	137
E81	9.44	66	1	23.1858	142	36	0	1	0		0	0	0	0	0	0	0	0	0	0		0	0	0	0	0	0	1	0	0		0	0	0	1	0	0	1	0		13.6	3.7	0.65	5.9	141	1		0.12	210
E82	10.2357	75	0	20.7385	111	54	0	0	0		0	0	0	0	1	0	0	0	0	0		0	1	0	0	0	0	0	0	0		2	1	0	1	1	0	0	0		13.5	3.3	1.07	6.3	142	0.5	77	1.11	139
E83	9.44	68	1	21.9289	124	98	0	0	0		1	0	0	0	0	0	1	0	0	0		0	0	0	0	0	0	0	0	0		0	0	1	1	0	0	0	0		11.4	3.3	0.37	3.6	144	0.4	196.7	0.3	216
E84	11.0836	80	1	22.143	117	60	0	0	1		0	0	0	0	1	0	1	0	0	0		0	0	0	1	0	0	0	0	0		0	1	0	1	1	0	0	0		10	3.6	1.15	6.1	138	0.4	25.4	0.35	159
E85	10.8773	93	1	28.8704	165	69	0	0	0		1	0	0	1	1	0	0	0	0	0		0	1	0	0	0	0	0	0	0		0	1	1	1	1	0	1	0		12.8	3.2	1.13		139	0.7	910.2	5.06
E86	9.44	86	1	23.3333	132	80	1	0	0		0	1	0	0	0	0	1	0	0	0		0	1	0	0	0	0	0	0	0		0	1	1	0	1	0	1	0		9.9	3.2	0.77	6.3	141	0.7	69.7	0.4	155
E87	11.5841	82	0	16.7046	111	60	0	0	1		1	0	0	0	0	0	1	0	0	0		0	1	0	0	0	0	0	0	0		0	0	1	0	1	0	1	0		11.5	3.6	1.2	6.7	136	0.5	227.1	0.17	192
E88	9.44	80	1	27.5051	132	80	0	0	0		1	0	0	0	0	0	1	0	0	0		0	0	0	0	0	1	0	1	1		0	0	1	0	0	0	1	0		10.9	3.4	0.63		144	0.5	239
E90	9.44	69	0	24.2424	106	61	0	0	1		0	0	1	0	0	0	1	0	0	0		0	0	0	1	0	0	0	0	0		0	0	1	1	1	0	0	1		11.8	3.7	0.91	6.5	140	0.6	412.9	0.6	189
E91	9.44	87	0	15.5372	94	101	1	0	0		1	0	0	0	0	0	1	0	0	0		1	0	0	0	0	0	0	0	0		1	1	0	1	1	0	1	0		11.5	2.3	0.5	10.8	140	1	1055.3	4.5	110
E92	11.3864	83	0	18.0103	127	59	1	0	1		1	0	0	0	1	0	1	0	0	0		0	1	0	0	0	0	0	0	0		1	1	0	0	1	0	1	0		12.2	3.9	1.18	7.9	135	0.6	98.3	0.04	104
E95	9.92704	81	0	19.6245	101	61	0	0	1		0	1	0	0	1	0	0	0	0	0		0	0	0	0	0	0	1	0	0		0	1	1	1	1	0	1	0		14.1	3.2	0.88	5.3	143	1.1	507.5	0.36	124
E98	9.44	84	0	22.2905	144	60	0	0	0		0	1	0	0	0	0	1	0	0	0		0	0	0	0	0	0	1	0	0		0	0	0	1	1	0	0	0		11.7	3.4	0.94	6.5	141	0.5	146.8	0.1	170
E99	9.44	88	1	28	122	76	0	0	1		0	0	0	0	1	1	0	0	0	0		0	0	0	0	0	0	0	0	0		0	1	1	1	1	0	1	0		12	3.5	0.98	7.7	140	0.4	296.2	0.55	142
E100	9.44	92	1	21.3329	122	63	1	0	0		1	1	0	0	0	0	1	0	1	0		1	0	0	0	0	0	0	0	0		2	0	0	1	1	0	0	0		8.6	3.1	0.59	5.3	146	0.3	139.2	0.08	131
E101	9.44	91	0	19.9533	98	54	0	0	0		0	0	1	0	1	0	0	0	0	1		0	1	0	0	0	0	0	0	0		0	1	1	1	1	0	0	0		13.3	4	0.92	7	138	0.6		0.05
E103	16.8638	85	0	24.7475	135	70	0	0	1		0	0	0	1	0	1	1	0	1	0		0	0	0	0	0	0	1	0	0		1	0	1	1	1	1	0	1		10.4	2.7	1.88	3.8	142	0.4	2467.2	2.73	103
E104	12.5158	79	0	24.0234	149	44	1	0	0		0	0	0	0	0	1	1	0	1	0		0	0	0	0	0	0	1	0	0		1	1	1	1	1	0	1	0		12.7	3.8	1.2	8.1	139	1.2	62.9	3.08	145
E105	11.5119	71	1	20.3619	107	41	0	0	0		1	0	0	0	1	0	0	0	0	0		0	0	0	0	0	0	1	0	0		0	1	1	0	1	0	1	0		15.6	3.1	0.63	5.7	141	1.5		0.12
E106	9.44	94	1	16.5961	86	76	0	0	0		1	1	0	0	1	0	1	0	0	1		0	0	1	0	0	0	0	0	0		0	0	1	1	1	0	1	0		9	3.4	0.88	4.5	142	0.6	323.3	0.66	142
E107	13.056	85	0	19.8811	102	57	0	1	0		1	1	0	1	1	0	1	0	0	1		0	1	0	0	0	0	0	0	0		0	1	0	1	1	0	1	0		11.6	3.6	1.36	5.2	143	1	226.6	1.39	144
E108	9.44	73	1	18.6034	100	60	0	0	0		0	1	0	0	0	1	1	0	0	0		0	1	0	0	0	0	0	0	0		0	0	0	1	1	0	1	0		11.4	3.2	0.74	6.4	141	0.7	782.7	3.19	147
E109	9.44	83	1	21.1621	104	69	1	0	0		1	0	1	0	0	0	0	0	0	0		1	0	0	0	0	0	0	0	0		2	1	0	0	1	0	1	0		13.7	3.4	0.76	7.4	135	0.7	370.6	0.1	162
E110	9.44	75	1	23.473	138	84	0	0	0		0	0	0	0	0	0	1	0	1	0		0	0	1	0	0	0	0	0	0		2	0	0	1	1	0	1	0		6.9	4	0.74	7.1	140	0.4	35.2	0.06	220
E111	10.3717	75	0	24.2989	117	88	0	0	0		1	0	0	0	1	0	0	0	0	0		0	1	0	0	0	0	0	0	0		0	1	1	1	1	0	1	0		15.1	3.3	0.97	7	141	1.2	527	0.14	154
E112	9.44	75	1	16.4542	91	88	0	1	0		0	0	0	0	1	0	0	0	0	0		0	0	0	0	0	0	0	0	0		0	1	0	0	1	0	1	0		12.7	4.1	0.74	9.2	134	0.9	92	0.02	132
E114	9.92704	70	0	24.3873	110	89	1	0	0		1	0	1	0	1	0	0	0	1	0		0	1	0	0	0	0	0	0	0		2	1	1	1	1	0	1	0		16.2	3.9	0.91	7.8	142	1.1	1743.8	0.29	181
E116	9.44	74	1	26.8901	114	90	0	0	0		1	0	1	0	1	0	0	0	0	0		0	1	0	0	0	0	0	0	0		1	1	0	1	1	0	1	0		14.1	3.8	0.56	5.1	140	0.9	230.2	0.02	182
E117	9.44	98	1	17.9418	111	67	0	0	0		1	0	0	0	0	0	0	0	0	0		0	0	0	0	1	0	0	0	0		1	0	1	1	1	0	1	0		14.7	3.4	0.61	6.1	138	0.5	241.5	0.2	133
E119	16.9882	81	0	18.2137	114	80	1	0	1		1	0	0	0	1	0	0	0	1	1		0	0	0	0	0	0	1	0	0		1	1	1	1	1	1	1	0		14.5	3.7	1.9		137	1
E121	13.4806	87	1	18.9726	113	60	0	0	1		1	0	1	0	1	0	1	0	0	0		0	1	0	0	0	0	0	0	0		0	1	1	1	1	0	0	0		10.9	3.4	1.41	9.5	140	0.3	32.8	0.09	138
E122	9.44	75	1	25.1284	128	88	0	0	0		1	0	1	1	1	0	0	0	0	0		0	1	0	0	0	0	0	0	0		0	1	1	1	1	0	1	0		12.1	3	0.68	10.4	140	0.6		0.38
E123	13.6463	89	0	17.3049	89	43	1	0	0		1	1	0	0	0	0	1	0	1	0		1	0	1	1	0	0	0	0	1		1	0	1	1	0	0	0	0		11.8	2.8	1.43	6.3	139	0.5	161	0.14	122
E125	9.44	73	1	19.9378	97	71	0	0	0		0	0	0	0	1	0	0	0	0	0		0	1	0	0	0	0	0	0	0		0	1	0	1	1	0	1	0		15.8	3.8	0.8	4.4	131	0.7	386.5	0.16	152
E127	9.44	92	0	19.2103	115	75	0	0	0		1	0	0	0	0	0	1	0	0	0		0	0	1	1	0	0	0	0	1		0	0	1	0	0	0	1	0		11.4	3.1	1	6.6	139	0.4	75.3	0.27	171
E129	20.0736	75	0	14.7392	123	53	1	0	1		1	0	0	0	0	0	0	0	0	1		0	0	0	0	0	0	0	1	0		2	0	1	1	1	0	0	0		14	3.8	2.47	8.9	139	0.4	824.6	0.06	251
E133	9.44	87	1	21.7347	123	81	0	0	0		1	0	0	0	1	0	1	0	0	0		0	1	0	1	0	0	0	0	1		0	1	0	1	1	0	1	0		10.5	2.5	0.81	7.9	141	0.9	312.2	3.39	132
E139	16.3524	85	1	20.0115	115	81	0	0	0		1	0	1	0	1	0	0	0	0	0		0	1	0	0	0	0	0	0	0		0	1	1	1	1	0	0	0		13.8	3.3	1.8	8.7	143	0.7	764.6	0.41	148
E142	15.4688	69	0	24.275	121	79	0	0	0		1	0	1	0	1	0	0	0	0	0		0	1	0	0	0	0	0	0	0		0	1	1	1	1	0	0	0		16.4	4	1.4	9.2	146	1.5	305.7	0.52
E143	13.8904	92	0	15.3516	129	48	1	0	0		1	0	0	0	0	0	1	0	1	0		1	0	0	0	0	0	1	0	1		0	0	1	0	1	0	1	0		10.9	3.3	1.46	8	0.138	0.4	517	0.19
E144	11.6817	87	0	19.4773	87	42	0	0	1		0	0	0	0	0	1	0	0	0	0		0	0	0	0	0	0	1	0	0		0	0	1	1	1	0	0	0		14.9	3.3	1.21	9.6	133	0.8	726.4	1.12
E146	9.44	75	1	26.7481	140	72	0	0	0		1	1	0	0	0	0	0	0	0	0		0	1	0	0	0	0	0	0	0		0	1	1	1	1	0	1	0		13.6	3.3	0.53	4.8	141	0.5	176.5	0.24	171
E147	13.469	78	1	27.9768	137	83	0	0	0		1	1	0	0	0	0	1	0	0	0		0	0	0	1	0	0	0	0	0		1	0	1	0	1	1	1	0		11.2	2.9	0.66	3.7	145	2.2	45.4	0.15
E149	14.3932	85	0	19.6997	119	80	0	0	0		0	0	0	0	1	0	1	0	0	0		0	1	0	0	0	0	1	0	1		0	1	1	1	1	0	1	0		10.1	3.5	1.21	8.3	138	1.7		0.03
E150	9.44	88	1	14.5065	123	78	0	0	1		0	1	0	0	1	0	0	0	0	0		0	1	0	0	0	0	0	0	0		0	1	0	1	1	0	1	1		15.7	2.9	0.63	4.2	137	0.9	731.4	1.86	192
E151	13.4806	85	0	19.0525	95	89	0	0	0		0	0	0	0	1	1	1	0	0	0		0	1	0	0	0	0	0	0	0		0	1	1	1	1	0	1	0		12.7	3.9	1.41	9	138	0.8	461.8	0.1
E156	15.3291	92	0	19.1406	140	62	1	0	0		1	1	1	0	0	0	1	0	1	0		0	0	0	1	0	0	0	1	1		1	0	1	1	1	1	0	0		10.4	2.9	1.65	6.5	132	0.4	734.5	0.51	182
E157	19.0829	86	0	14.2271	85	89	0	0	1		0	0	0	0	1	0	1	1	0	0		0	1	0	0	0	0	1	0	1		0	1	0	1	1	0	0	0		10.1	4.6	0.87	7.9	139	6.6	599.9	0.02
E158	11.3864	91	0	18.6222	109	69	0	0	1		0	0	0	0	0	0	1	0	0	0		0	0	1	0	0	0	0	0	0		0	1	1	1	1	0	0	0		11.3	2.9	1.18	5.8	141	0.3	461.6	0.63	122
E159	12.2508	69	0	25.7694	127	96	0	0	0		1	0	0	1	0	0	0	0	0	0		0	0	0	1	0	0	1	0	1		0	0	0	1	1	0	1	0		16	3	1.27	8	141	0.7	715.3	0.96
E160	15.9537	88	0	22.719	92	46	0	0	0		1	1	0	0	1	0	0	0	0	0		0	1	0	0	0	0	0	0	0		0	1	1	1	1	0	0	1		15.4	3	1.74	10.3	141	0.7	272.1	0.58	174
E166	14.4411	80	1	31.5556	114	94	1	0	1		1	1	0	1	1	0	0	0	1	0		0	1	0	0	0	0	0	0	0		1	1	1	1	1	0	0	0		12.3	3.6	1.53	9.6	140	0.4	550.7	0.26	174
E167	11.0836	70	0	21.551	114	60	1	0	1		1	0	0	0	1	0	0	0	1	0		0	0	0	0	0	0	1	0	0		0	1	1	1	1	0	1	0		13.9	3.7	1.15	7.4	140	0.7		0.08
E168	18.9289	76	0	31.6797	127	19	0	0	1		1	1	1	1	1	1	1	0	1	0		0	0	0	0	0	0	1	0	0		0	1	1	1	0	0	0	1		10.8	3.6	2.15	6.1	139	1.1	166.6	0.91	99
E169	10.0138	88	1	21.9388	100	99	0	0	0		1	0	0	0	1	0	1	0	0	0		0	1	0	0	0	0	1	0	1		0	1	1	1	1	1	1	0		11.4	3.5	1.05		143	0.4	530.6	0.04
E172	9.44	86	0	16.5607	108	55	0	0	0		0	0	0	0	1	0	1	0	1	0		0	1	0	0	0	0	1	0	1		2	1	1	1	1	0	1	0		12.1		0.84	5.3	137	0.7	251.5	0.74
E177	9.44	67	1	16.8962	100	65	1	0	0		0	0	0	0	1	0	1	0	0	0		1	0	0	0	0	0	0	0	0		2	1	1	1	1	0	1	0		11.3	3.4	0.84	5.5	137	0.6	442	0.6	179
E178	10.2357	66	0	25.3934	162	98	1	0	0		1	0	0	0	0	0	0	0	0	0		1	0	0	0	0	0	0	0	0		2	0	1	0	1	0	0	0		14.1	3.3	1.07	6.6	141	0.4	149.3	0.39	190
E180	18.2767	86	0	20.6297	190	50	0	0	0		1	1	1	0	0	0	1	0	0	0		0	0	0	0	0	0	1	1	1		0	0	1	0	1	0	0	0		12.3	2.7	2.12	7.5	140	0.3	522.1	0.15	203
E181	10.6673	88	1	22.1641	121	48	1	0	1		1	0	1	0	0	0	0	0	1	0		0	0	0	0	0	1	0	0	0		1	0	1	0	1	0	0	0		12.1	3.8	1.11	10.1	140	0.5	458.5	0.15	202
E182	9.44	65	0	22.2151	107	69	0	1	0		0	0	0	0	0	0	0	1	0	0		0	0	0	0	0	0	1	0	0		0	0	1	0	1	0	1	0		15.5	3.5	0.65	7.7	133	0.8	46.3	0.05	203
E183	9.44	70	0	23.3576	105	64	0	0	1		0	0	0	0	0	0	0	0	0	0		0	0	0	0	0	0	1	0	0		0	1	0	1	1	0	0	0		15.1	3.9	0.95	4.3	144	1	608.9	0.57	199
E184	9.44	83	1	20.6364	132	61	0	0	0		1	0	0	0	0	0	1	0	0	1		0	0	0	0	0	0	1	0	0		0	0	0	1	1	0	1	0		10.9	3.1	0.61	5.3	137	0.5	605.7	0.01	238
E185	9.44	97	0	18.9417	104	80	1	0	1		0	0	0	0	0	0	0	0	1	0		0	0	0	0	0	0	0	0	0		2	0	1	1	1	0	1	0		13.9	3.2	0.72	6.6	133	0.6	245	0.58	142
E186	15.2576	89	1	21.6156	110	75	1	0	1		1	0	1	0	1	0	1	0	1	1		0	0	1	0	0	0	0	0	0		1	1	0	1	1	0	1	0		10.9	3.1	1.64	7.2	143	0.6	150.1	0.45	119
E187	12.0642	95	1	23.1044	108	58	0	0	0		0	1	0	0	1	0	0	0	0	0		0	1	0	0	0	0	0	0	0		2	0	0	1	1	0	0	0		13.1	3.4	1.25	9.4	140	0.6	172.9	0.42	157
E190	9.44	69	1	19.5006	140	70	0	0	0		1	1	0	0	1	1	0	0	0	0		0	1	0	0	0	0	0	0	0		0	1	1	1	1	0	0	1		12.1	3.8	0.77	4.5	139	0.6	429.6	0.2	150
E191	9.44	88	1	17.9418	121	66	0	0	0		1	0	0	0	1	0	0	0	0	0		0	1	0	0	0	0	0	0	0		0	1	1	1	1	0	1	0		12	3.1	0.97	6.3	144	0.6	814.7	1.72	141
E193	9.44	95	1	19.512	112	74	1	0	0		0	0	0	0	1	0	1	0	1	1		1	1	0	0	0	0	0	0	1		1	1	0	1	1	0	1	0		11.4	2.7	0.64	8.2	145	0.2	778	0.99	96
E194	9.44	88	0	17.4917	134	70	0	0	0		0	1	0	0	1	0	1	0	0	0		0	0	0	0	0	0	1	0	0		0	1	0	1	1	0	0	0		11.5	3.1	0.99	7.3	141	0.6	581.3	0.13	152
E195	17.939	83	0	19.8817	145	60	1	0	0		0	0	0	0	1	0	1	0	1	0		0	0	0	0	0	0	1	0	0		0	1	0	1	1	1	0	0		9.8	3.1	2.06	5.9	142	0.6	416.4	0.24	155
E196	10.9	91	1	17.0202	125	101	0	0	1		0	0	0	0	1	0	0	0	0	0		0	1	0	0	0	0	0	0	0		0	1	0	1	1	0	1	0		14.2	3.4	1.14	6.6	142	0.7	439.6	0.03	171
F2	9.44	85	0	17.4222	112	76	1	0	0		0	0	0	0	0	0	1	0	1	0		1	0	0	0	0	0	0	0	0		1	1	1	1	1	1	1	0		10.8	2.5	0.81	5.9	139	0.6		0.8	169
F5	13.4806	79	0	22.9844	124	82	1	1	0		1	1	0	0	0	0	1	0	0	0		0	0	0	0	0	0	0	0	0		1	0	1	0	1	1	0	0		12.8	2.8	1.41	7.2	143	0.5	60.3	0.05	173
F6	18.6553	89	0	18.8189	105		1	1	1		0	0	0	1	1	0	0	0	1	1		0	0	0	0	0	0	0	0	0		0	1	0	1	0	0	1	0		13.6		1.62	7.6	138	2
F7	11.6817	85	1	#DIV/0!	117	88	0	1			1	0	0	0	0	0	1	0	0	0		0	0	1	0	0	0	0	0	0		0	1	0	1	1	1	1	0		10.2	3.1	1.21	10.7	143	0.4		0.4	151
F8	9.44	69	1	27.4395	104	53	0	0	0		1	0	1	0	1	0	0	0	0	0		0	1	0	0	0	0	0	1	1		0	1	1	1	1	0	1	0		13.4	3.9	0.89	7.8	141	0.9		0.95	216
F9	10.0138	81	1	21.0134	124	66	0	0	0		1	0	0	0	0	0	1	0	0	0		0	0	0	0	0	0	0	1	0		1	0	0	0	1	0	0	0		11.8	3.6	1.05	5.3	143	0.5		1.41	181
F10	10.6673	78	0	23.5445	123	69	0	0	0		1	0	0	0	1	0	1	0	0	0		0	0	0	0	0	0	0	0	0		0	1	1	0	1	0	0	0		9.8	2.9	1.11	6.8	141	0.5		1.25
F11	11.5841	67	0	20.8514	98	75	0	1	1		0	1	1	1	0	1	1	0	0	0		0	0	0	1	0	0	0	0	0		0	1	1	1	1	0	1	0		12.8	3	1.2	4.6	140	0.7	580.3	0.13
F16	9.44	65	1	22.3537	97	88	0	0	0		1	1	0	0	1	0	0	0	0	0		0	0	0	0	0	0	0	0	0		0	1	1	1	1	0	0	0		14.8	3.9	0.67	2.9	138	0.7	147.2	1.48	247
F18	9.44	86	0	23.3196	124	67	0	1	0		1	0	0	0	1	0	1	0	0	0		0	0	0	1	0	0	0	0	0		0	1	1	1	0	0	0	0		11.2	2.1	0.59	3.6	142	0.5	3902.3	2.46	151
F19	12.4346	87	1	19.4609	94	57	0	1	1		1	0	0	0	1	0	1	0	0	0		0	0	1	0	0	0	0	0	0		0	1	1	0	1	1	0	0		7.4	2.7	1.29	8.2	140	0.4	757	0.13
F20	14.5178	70	0	17.326	84	75	1	1	0		0	1	1	0	0	0	1	0	1	0		0	0	0	0	0	0	0	0	0		1	1	1	1	1	1	1	0		12.7	4.9	1.54	7.9	136	0.6	1879	0.16	142
F27	10.0138	66	0	20.6084	120	79	0	0	0		1	0	0	1	1	0	0	0	0	0		0	1	0	0	0	0	0	0	0		0	1	1	1	1	0	1	0		19.4	3.8	1.05	11.8	139	1	565.3	0.15	157
F28	12.4346	81	0	21.819	117	47	0	1	1		1	0	0	1	1	0	1	1	1	0		0	0	0	0	0	1	0	0	0		0	0	1	1	1	0	1	0		8.5	3.5	1.29	7.8	138	1	1303	0.14
F32	13.8096	81	0	21.8871	80	79	1	1	1		1	0	0	0	0	0	1	0	0	0		0	0	0	0	1	0	0	0	0		1	1	1	1	1	0	1	0		12.5	3.6	1.45	6.4	122	0.9	1239.6
F33	19.2183	84	0	18.5931	87	69	0	1	1		0	1	0	0	0	1	0	0	0	0		0	0	0	0	0	0	0	0	0		0	1	0	1	1	1	0	1		13.5	3.1	1.57	3.3	140	2.4	618.9	0.19	143
F39	11.2767	68	0	19.005	112	54	0	0	1		0	0	0	0	0	0	0	0	0	0		0	0	0	0	0	1	0	0	0		0	1	1	0	1	1	1	1		13.4	3.8	1.08	5.6	139	1.2	1779.3	0.43
F41	14.2864	82	0	19.468	112	62	0	1	1		0	0	0	0	1	0	0	0	0	0		0	0	0	0	0	0	1	0	0		0	1	0	1	1	0	0	1		14.4	3.5	1.51	7.9	144	0.7
F42	25.7428	95	1	16.3495	100	67	1	1	1		1	0	1	0	0	0	1	0	1	0		0	0	0	0	0	0	0	0	0		1	0	0	1	1	0	0	0		8	3.5	5.14	13.6	129	0.6	1381	0.77
F44	17.8243	90	0	20.0531	60	51	1	1	1		1	0	0	0	0	0	1	0	1	0		0	0	0	0	0	0	0	1	0		1	0	0	0	1	0	0	0		12.2	3.4	2.04	4.9	138	0.5	488.3	0.27	201
F45	9.44	81	1	20.9869	123	789	0	0	0		1	0	0	0	0	0	1	0	0	0		0	0	1	0	0	0	1	0	1		1	0	0	0	1	0	1	0		9.9	3.5	0.9	8.8	142	0.5	115.9	0.35	158
G1	11.6817	85	1	27.2763	114	68	1	1	1		1	0	1	1	1	0	1	0	1	0		0	0	0	1	0	0	0	0	0		1	1	1	1	1	0	0	0		10.9	2.4	1.21	5	132	0.6	390.1	1.52	113
G2	12.4436	82	0	21.2031	136	60	0	1	0		0	0	0	0	1	0	0	0	0	0		0	0	0	0	0	0	1	0	0		0	1	1	1	1	0	0	0		13.7	3.6	0.66	4.7	140	1.8	53.6	0.01	99
H2	9.92704	88	1	26.2222	123	81	0	0	0		1	0	0	0	1	0	0	0	0	0		0	1	0	0	1	1	0	0	1		0	0	1	1	1	0	0	0		12.7	3.5	0.8	4.9	140	1.1	466	1.5	173
H3	9.44	78	0	21.6526	122	59	1	0	0		1	0	1	0	0	1	0	0	1	0		1	0	0	0	0	0	1	1	1		1	0	1	1	1	0	1	1		13.7	3.8	0.8	5.1	140	0.8	369	0.6	148
H4	11.4925	75	1	25.7593	114	78	0	0	1		0	1	0	0	1	0	1	0	0	0		0	0	0	0	0	0	1	0	0		0	1	1	1	1	0	0	0		11.6	3.9	1.1	6.4	143	1.2	575	0.1	179
H5	9.44	96	1	19.5124	128	89	0	0	1		0	0	0	0	1	0	1	0	0	0		0	0	0	0	0	0	0	0	0		0	0	0	0	1	0	0	0		9.3	2.6	0.6	5.9	142	0.8	2260	0.6	196
H7	9.44	91	1	23.5882	130	84	0	0	0		1	0	0	0	1	0	1	0	0	0		0	0	0	1	0	0	0	0	0		0	1	1	0	1	0	1	0		11	2.5	0.5	7.1	138	0.5	177	2.4	163
H8	9.44	82	0	20.804	110	57	0	0	0		1	1	0	0	1	0	1	0	0	0		0	1	0	0	0	0	0	0	0		0	1	1	1	1	0	0	0		10.3	2.9	1	4.5	130	0.8	165	3.1	98
H9	15.6802	69	1	19.2894	134	60	1	0	0		1	1	1	1	0	0	0	0	1	0		0	0	0	0	0	0	1	0	0		1	0	1	1	1	0	0	0		12.9	3.1	1.7	72	138	0.5	650	0.1	120
H10	12.5254	81	0	18.3594	129	54	0	0	1		1	0	0	0	0	0	1	0	0	0		0	1	0	0	0	1	0	0	1		0	1	1	1	1	0	0	0		10.5	3.1	1.3	7.6	140	0.5	377	0	195
H11	12.1515	77	1	20.8122	108	71	0	0	0		1	0	0	0	0	0	0	0	0	0		0	0	0	0	0	0	1	1	1		0	0	1	0	1	0	1	0		13.8	4	0.7	4.1	140	1.7	359	0.2	211
H12	11.5841	72	0	26.398	111	101	0	0	1		1	1	0	0	1	0	0	0	0	0		0	1	0	0	0	0	0	0	0		0	1	1	1	1	0	1	0		13.3	3.8	1.2	10.5	141	1	207	0	185
H13	9.44	86	1	18.0938	104	83	0	1	0		1	0	0	0	0	0	1	0	0	0		0	0	1	1	0	0	0	0	1		0	1	0	0	1	0	0	0		8.2	3.1	1	7.7	136	0.5	105	0.1	152
H14	18.1652	79	0	24.841	162	44	1	0	1		1	1	1	0	0	0	1	0	1	0		0	0	0	0	0	0	0	0	0		1	0	1	1	1	0	1	0		12.1	3.2	2.1	9.6	141	0.4	87.8	0.2	138
H17	9.44	87	1	19.1746	117	87	0	0	0		1	0	0	0	0	0	1	0	0	0		0	0	0	0	0	0	0	1	0		0	0	1	0	1	0	1	0		10.4	3.3	1	7.6	139	0.5	696	0.2	153
H18	19.7355	86	1	23.9224	92	83	0	0	0		1	1	0	0	1	0	1	0	0	0		0	0	1	0	0	0	0	0	0		0	1	1	1	1	0	0	0		9.4	3.3	2.4	8.9	140	1	105	1.2	141
H19	12.5254	88	1	24.064	138	62	0	0	1		1	0	0	0	1	0	1	0	0	0		0	0	0	0	0	0	1	0	0		0	1	1	0	1	0	0	0		10.2	3.3	1.3	6.2	143	0.4	208	1.4	180
H21	9.44	84	1	21.7014	109	60	0	0	0		1	0	0	0	0	0	1	0	0	0		0	0	0	0	0	0	0	1	0		0	0	0	1	1	0	0	0		11.1	3.2	0.7	5.8	138	0.7	1310	0.1	213
H22	16.9882	90	0	14.3251	116	109	1	0	0		0	0	0	1	0	0	1	0	1	0		0	0	0	1	0	0	0	0	0		0	0	0	0	1	0	0	0		11.4	3.4	1.9	6.2	138	0.7	1240	0.5	145
H23	9.92704	77	1	20.0877	145	54	1	0	0		1	0	0	1	1	0	1	0	1	0		1	1	0	0	0	0	0	0	1		2	1	1	1	1	0	0	0		11.2	3	0.8	7.5	142	1.1	408	0.4	92
H24	9.44	86	0	20.4735	154	61	0	0	1		1	0	0	0	1	0	0	0	0	0		0	0	0	0	0	0	1	1	1		1	0	1	1	1	0	1	0		14.6	3.6	0.9	5.4	139	0.9	413	0	199
H25	16.6119	75	0	25.0399	90	67	0	1	1		0	0	0	0	1	0	1	0	0	0		0	0	0	0	1	0	1	0	1		0	1	1	1	1	0	0	0		7.8	3.1	1.7	4.7	130	1.2	150	0.2	113
H26	9.44	82	1	20.6523	101	55	0	0	0		1	1	1	0	0	0	0	0	1	0		0	0	0	0	0	0	1	1	1		1	0	1	1	1	0	0	0		16.1	3.7	0.8	6.5	136	0.7	200	0.1	106
H27	9.44	84	1	21.7153	141	59	0	0	0		1	0	0	0	0	0	1	0	0	0		0	0	0	0	1	0	0	0	0		0	0	1	0	1	0	1	0		10.2	2.8	0.7	8.3	139	0.9	92.3	0.1	136
H28	9.44	85	1	16.6585	109	65	0	0	0		0	0	0	0	0	0	1	0	0	0		0	1	1	0	0	0	0	0	1		0	1	1	1	1	0	1	0		9.3	3.2	0.6	4.4	134	1	368	0.2	188
H30	9.44	94	1	14.878	109	84	0	0	1		0	0	0	0	1	0	1	0	0	0		0	0	0	1	0	0	0	0	0		0	1	0	0	1	0	1	0		10.9	3.3	0.9	8.8	137	0.7	107	0.1	241
H31	11.5841	70	0	21.5019	118	51	1	0	0		1	0	0	0	1	0	0	0	1	0		0	1	0	0	0	0	0	0	0		0	0	1	1	1	0	1	0		15.5	3.6	1.2	7	134	0.8	381	0.2	260
H33	9.44	86	1	16.7111	97	71	0	0	0		1	0	1	0	0	0	0	0	0	0		0	0	0	0	0	0	1	0	0		0	0	0	1	1	0	0	0		12.5	3.1	0.8	4.5	130	0.6	1270	0.8	205
H35	9.44	84	1	17.1163	130	83	0	0	0		1	0	0	0	0	0	0	0	0	0		0	0	0	0	0	0	0	1	0		0	0	0	1	0	0	0	0		15.3	3.6	0.6	6.5	139	0.8	423	0.1	228
H36	9.44	77	1	14.7444	160	56	0	0	0		1	0	0	0	0	0	0	0	0	0		0	0	0	0	0	0	0	1	0		0	0	1	1	1	0	0	0		13.3	3.2	0.5	4.9	139	0.7	317	0.2	235
H37	12.5254	79	1	14.9116	89	75	0	1	1		0	0	0	0	0	1	1	0	0	0		0	0	0	0	0	0	1	0	0		0	1	0	1	1	0	1	1		9.6	3.7	1.3	5.4	136	0.9	434	0	176
H38	9.44	88	1	20.3333	90	82	0	0	1		0	1	0	0	1	0	1	0	0	0		0	1	0	0	0	1	0	1	1		0	1	0	1	1	0	1	0		11.9	3.6	0.6	5.4	140	0.6	326	0.4	138
H39	9.44	89	0	18.902	120	73	1	0	0		0	0	0	0	0	0	1	0	0	0		0	0	1	0	0	0	0	0	0		1	0	0	0	1	0	0	0		6.4	2.2	1	2.8	142	0.4	289	3.8	97
H40	9.44	84	0	29.7578	131	78	0	0	1		0	1	0	0	0	0	0	1	0	1		0	0	0	0	1	0	1	0	1		0	1	1	1	1	0	0	0		13.9	3.8	0.9	8.1	138	1	307	0.4	190
H41	10.5608	85	1	22.83	105	61	0	0	1		1	0	0	0	0	0	1	0	0	0		0	0	0	0	1	0	1	0	1		0	1	1	0	1	0	0	0		10.3	3.6	1.1	1.8	139	0.6	90	0.4	260
H42	10.5608	94	0	20.2706	138	53	1	1	0		0	0	0	0	0	0	1	0	1	0		1	0	0	0	0	0	0	0	0		2	0	0	1	1	0	1	0		10.9	2.5	1.1	4.2	133	0.8	980	12.4	167
H43	9.44	86	1	29.0861	134	84	1	0	0		0	1	0	0	1	0	1	0	1	0		0	0	0	0	1	0	1	0	1		2	0	0	0	1	0	1	0		11.3	4.2	1	8.3	127	0.6	513	0.1	170
H44	25.7428	80	0	23.9453	128	68	1	0	0		1	0	0	1	0	0	1	0	0	0		1	0	0	0	1	0	0	0	1		1	0	1	1	1	0	0	0		10.4	3.4	4.4	11	129	0.8	122	2	173
H45	9.44	83	1	22.3543	168	57	0	1	0		1	1	0	0	1	0	1	0	1	0		0	1	0	0	0	0	0	0	0		0	0	1	1	1	0	0	1		10.8	3.5	0.8	6.6	141	0.5	630	0.1	161
H46	11.1594	75	1	18.5078	103	79	0	0	0		0	0	0	0	0	0	0	0	0	0		0	0	0	0	0	0	1	0	0		0	0	1	1	1	0	1	0		16.1	3.7	0.6	5.4	137	1.4	238	0.2	209
H47	24.1725	88	1	19.3115	136	60	1	0	1		1	1	0	0	0	0	1	0	1	0		0	0	1	0	0	0	1	0	1		1	0	0	1	1	0	0	0		8.1	3.1	3.5	9	139	0.3	765	0.8	98
H48	12.5158	74	0	23.0112	129	55	1	0	0		1	0	1	0	0	1	0	0	1	0		0	0	0	0	0	0	1	1	1		1	0	0	1	0	0	0	0		13.6	3.7	1.2	8.2	139	1.2	934	0.1	158
H49	9.44	73	0	18.369	139	74	0	0	0		1	1	0	0	1	0	1	0	0	0		0	1	1	0	1	0	0	0	1		1	0	0	0	1	0	0	0		11.1	3.2	0.9	10	135	0.9	18.1	0.6	97
H50	9.44	72	1	20.4444	107	62	0	0	1		1	0	0	0	1	0	1	0	0	0		0	1	0	0	0	1	0	1	1		0	1	0	1	1	0	0	0		11.2	3.6	1	9	139	0.5	229	0	209
H51	9.44	85	0	22.806	116	65	1	0	0		1	0	1	0	1	0	1	0	1	0		1	0	0	0	0	0	0	0	0		2	1	0	1	1	0	0	0		12.5	3.5	0.9	8.8	141	0.9	684	0.1	116
H52	11.5841	75	0	16.5398	116	82	0	1	0		0	0	0	0	1	0	1	0	0	0		0	1	0	0	0	0	0	0	0		0	1	1	1	1	0	1	0		12.6	3.2	1.2	9.2	138	0.6	138	0.6	155
H53	14.9672	70	0	23.597	90	75	0	1	1		0	0	0	0	1	0	1	0	0	0		0	1	0	0	1	0	0	0	1		0	0	1	1	1	1	0	0		8.6	2.7	1.6	7	128	0.6	752	0.9	96
H54	15.1163	66	0	20.5714	110	64	0	1	1		0	0	0	0	0	0	0	0	0	0		0	0	0	0	0	0	1	0	0		0	0	1	1	1	0	1	1		13.6	4.4	1.4	9.3	139	1.4	654	0.1	140
H55	9.44	78	1	21.9899	87	109	0	0	0		1	1	0	0	1	0	0	0	0	0		0	1	0	0	0	0	0	0	0		0	1	1	1	1	0	1	0		14.4	3.8	0.9	7.4	140	0.7	122	0.1	199
H56	14.9672	80	1	24.1965	156	62	0	0	0		1	1	1	0	0	0	1	0	0	0		0	0	1	0	0	0	0	1	1		0	0	1	1	1	0	0	0		8.9	3.1	1.6	8.7	143	0.4	646	0.6	152
H57	16.9882	83	0	20.5688	162	55	1	0	0		1	0	0	0	0	0	1	0	1	0		0	0	0	0	1	0	0	0	0		1	0	0	1	1	0	0	0		9.2	2.9	1.9	9.1	141	0.4	769	0.4	143
H58	16.3524	95	1	26.635	118	127	0	0	1		1	0	0	1	1	0	1	0	0	0		0	1	0	0	1	0	0	0	1		0	1	1	1	1	0	0	0		9.1	3.1	1.8	15.5	139	0.8	824	1.1	137
H60	12.5254	74	1	20.5761	76	79	0	1	0		0	1	0	1	1	0	1	0	0	0		0	1	1	0	0	0	0	0	1		0	1	1	1	1	1	0	0		9	3.3	1.3	9.2	140	0.7	560	0.1	139
H61	9.44	77	0	19.721	118	116	0	0	0		1	0	0	0	1	0	0	0	0	0		0	1	0	0	0	0	0	1	1		0	1	1	1	1	0	1	0		14.9	3	0.9	9	139	1	409	1.4	175
H62	10.5608	67	0	20.6852	98	66	0	0	0		0	0	0	1	1	0	1	0	0	0		0	0	0	0	0	0	1	0	0		0	1	1	1	1	0	1	0		10.9	3.2	1.1	6.4	139	0.8	105	0.2	148
H63	9.78761	75	0	25.3906	133	59	1	0	0		1	0	1	0	0	1	1	0	1	0		0	0	0	0	0	0	1	0	0		1	0	1	1	1	0	0	1		12.2	4	1.03	5.9	139	0.8	39.8	0.1	158
H64	10.5608	65	0	27.0842	135	54	1	0	0		1	0	0	0	0	0	0	0	1	0		0	0	0	0	0	1	0	0	0		1	0	1	1	1	0	1	0		13.4	3.7	1.1	0.9	141	0.6	292	0.3	198
H65	9.44	88	0	16.4446	119	69	0	0	0		1	0	0	0	0	0	1	0	0	0		0	0	0	0	1	0	0	0	0		0	0	1	0	1	0	1	0		11.6	2.7	0.8	4.8	135	1	1490	1.5	162
H66	11.5841	95	1	16.6468	122	69	0	0	0		1	0	0	0	1	0	1	0	0	0		0	1	0	0	0	0	0	0	0		0	1	1	1	1	0	1	0		10.1	3.3	1.2	10.3	139	0.6	153	0	192
H67	9.44	80	1	20.6905	109	61	0	0	0		1	0	0	0	0	0	0	0	0	0		0	0	0	0	0	0	1	0	0		0	0	1	0	1	0	1	0		12.7	3.3	0.8	7.9	140	0.4	400	0	177
H69	18.1652	89	0	26.2985	103	96	0	0	0		1	0	0	1	1	0	1	1	0	0		0	1	0	0	0	0	0	0	0		0	1	0	1	1	0	0	0		12.1	3.1	2.1	10.4	136	0.4	203	4.9	148
H70	9.44	69	0	29.4118	103	75	0	0	1		1	1	0	0	0	0	1	1	0	0		0	0	1	0	0	0	0	0	0		0	1	1	1	1	0	0	0		7.2	3.5	1	8.2	141	0.5	73.9	1.3	109
H71	9.44	77	0	22.9854	145	59	0	0	0		0	0	0	0	0	0	0	0	0	0		0	0	0	1	0	0	0	0	0		0	0	1	1	1	0	1	0		14.4	3.1	0.9	8.8	140	0.6	231	0.6	182
H72	12.5254	94	0	23.4952	96	91	1	1	1		1	1	0	0	1	0	1	0	1	0		0	0	1	0	0	0	0	1	1		0	0	1	0	1	0	1	0		8.4	2.6	1.3	10.1	148	0.2	703	9.1	131
H73	10.3717	81	0	20.0692	127	76	1	0	1		1	1	0	0	1	0	1	0	1	1		0	0	0	0	1	0	1	0	1		1	0	1	0	1	0	0	0		12.6	3.4	0.8	5.3	141	1.2	779	1.7	183
H74	9.44	85	1	20.4444	117	78	0	0	0		1	1	0	0	0	0	0	0	0	0		0	0	0	0	0	0	0	1	0		0	0	1	0	1	0	1	0		13.6	3.7	0.8	8.5	139	0.6	545	0.1	179
H75	14.2083	96	0	19.6506	131	66	0	0	0		1	0	0	0	0	0	1	1	0	0		0	1	0	0	0	0	0	1	1		0	0	0	0	1	0	0	0		12.2	3	1.5	6.9	133	0.7	121	9.9	176
H76	10.5608	75	0	28.306	151	70	1	0	0		1	1	0	0	0	0	1	0	1	0		0	0	0	0	1	0	1	0	1		1	0	0	1	1	0	0	0		12.9	3.9	1.1	7.6	142	0.5	282	0	132
H77	10.5608	88	0	22.8928	139	76	0	0	0		1	0	0	0	0	0	1	0	0	1		0	0	0	0	0	0	0	0	0		0	0	0	0	1	0	0	0		11	2.6	1.1	6.8	136	0.7	190	1.7	113
H79	12.2802	79	0	27.9904	134	79	0	0	0		1	0	0	0	1	0	0	0	0	0		0	1	0	0	0	0	0	0	0		0	0	1	0	0	0	0	0		14.5	3.7	1.1	8.6	139	1.4	198	0.1	145
H80	12.5254	86	0	20.7008	97	50	1	1	0		0	0	0	0	0	0	0	0	1	0		0	0	0	0	1	0	1	0	1		1	0	1	1	1	0	0	0		14.2	3.1	1.3	7.3	140	1	1290	0.1	123
H81	9.92704	90	1	21.58	121	80	0	0	0		1	0	0	0	0	0	1	0	0	0		0	0	1	0	0	0	0	1	1		0	0	1	0	1	0	0	0		11.9	3	0.4	3.6	141	1.1	77.1	3.5	193
H83	9.44	77	0	23.7954	100	83	1	0	0		1	0	1	0	0	0	0	0	1	0		0	0	0	0	0	0	0	0	0		1	0	1	1	1	0	1	0		16.1	3.5	0.9	7	140	0.7	136	1	116
H84	11.8417	65	0	18.9292	97	74	1	0	0		1	1	1	0	0	0	1	0	0	0		0	0	0	1	1	0	1	0	1		0	1	1	1	1	0	0	0		9.9	3.4	0.6	8	137	1.6	1020	0	135
H85	9.44	91	0	25.8065	139	88	1	1	0		1	1	0	0	0	0	1	0	1	0		0	0	1	1	0	0	0	0	1		0	0	1	1	1	0	1	0		9.9	3.1	0.9	8.8	137	0.9	849	0.3	118
H86	14.9672	72	0	22.4024	149	73	0	0	0		0	0	0	0	1	0	0	0	0	0		0	1	0	0	0	0	0	0	0		0	1	0	1	1	0	0	0		16.8	3.5	1.6	8.7	139	0.9	211	0.1	170
H87	12.5254	79	0	28.9341	127	76	1	0	0		1	1	0	0	1	0	0	0	1	0		0	1	0	0	0	0	1	0	1		2	0	1	0	1	0	0	0		16.2	3.6	1.3	10.3	141	0.5	389	0.3	160
H88	9.44	90	1	18.0737	116	82	0	0	0		1	0	0	0	0	0	1	0	0	1		0	1	0	0	0	0	0	0	0		0	1	0	1	1	0	1	0		9.7	2.7	1		138	0.5	382	0.1	129
H90	13.3969	76	0	30.4577	125	71	0	0	0		0	0	0	0	0	0	0	0	0	0		0	0	0	0	0	0	1	0	0		0	1	1	1	1	0	0	0		14.9	3.4	1.4	6	141	0.7	283	0.1	199
H91	19.7355	78	0	28.2284	138	49	1	1	0		1	1	1	0	0	0	1	0	1	0		1	0	0	0	0	0	0	1	1		1	0	0	0	1	1	0	0		8.9	3	2.4	11.4	141	0.3	461	2.5	107
H92	10.5608	71	0	20.202	96	68	0	0	0		1	0	0	0	1	0	0	0	0	0		0	1	0	1	0	0	0	0	1		0	1	0	1	1	0	0	0		17.1	3.3	1.1	9.2	138	0.6	346	2.4	154
H93	12.5254	81	0	22.0522	120	71	0	1	0		1	0	0	0	0	0	0	0	0	0		0	0	0	0	0	0	1	0	0		0	0	0	1	1	0	1	0		14.7	3.2	1.3	10.3	140	0.8	616	0.2	166
H94	18.8376	65	0	15.887	90	83	0	0	1		0	0	0	0	1	0	1	0	0	0		0	1	0	0	0	0	1	0	1		0	1	0	1	1	0	0	0		10.9	4.1	1.4	8.3	139	2.9	156	0	139
H95	13.3969	89	0	20.7612	122	38	0	0	0		1	1	0	0	1	0	1	1	0	0		0	1	0	0	0	0	1	1	1		1	0	1	0	1	1	0	0		10.8	3.9	1.4	7	141	0.7	162	0.1	139
H96	14.9672	83	0	19.3588	130	83	0	0	0		1	0	0	0	0	0	1	0	0	0		0	0	0	1	0	0	0	0	0		1	0	1	0	1	0	1	0		9.4	3	1.6	9.8	137	0.2		3.6	136
H97	13.4571	92	0	16.0156	92	90	0	1	1		1	0	0	0	1	0	0	0	0	0		0	0	0	0	0	0	1	0	0		1	0	0	1	1	0	1	0		15.9	3.1	1.3	6.6	138	1.2	595	0.8	160
H98	10.5608	72	1	26.0889	127	71	0	0	0		1	0	1	1	1	0	1	0	0	0		0	1	0	0	0	0	0	0	0		0	1	1	1	1	0	1	1		11.2	3.2	1.1	9.5	140	0.7	54.4	3.1	196
H99	9.44	91	0	20.4444	113	72	1	0	0		0	1	1	0	0	0	0	0	1	0		0	0	0	0	0	0	1	0	0		0	0	1	0	1	0	1	0		15.6	3.9	0.8	5.8	136	0.5	362	0.7	196
H100	9.44	78	1	21.0007	111	69	0	0	0		1	0	0	0	1	0	0	0	0	0		0	0	0	1	0	0	0	0	0		0	0	0	1	1	0	1	0		13	2.5	0.7	6.1	138	0.5	769	2.4	140
H101	12.5254	83	1	24.1965	124	93	0	0	0		1	1	1	0	1	0	1	0	0	0		0	1	0	0	0	0	0	0	0		1	1	1	0	1	0	0	0		9.5	2.6	1.3	4	142	0.6	69.8	1	170
H102	10.3717	86	1	17.931	142	61	0	0	0		1	0	1	0	1	0	1	0	0	0		0	0	0	0	0	0	0	0	0		0	1	1	0	1	0	0	0		10.8	3.7	1	8.6	139	1.2	76.1	0.1	125
H103	14.2083	76	1	23.9701	100	91	0	0	0		1	0	1	1	0	0	1	0	0	0		0	0	0	0	0	0	0	0	0		0	0	0	0	1	0	1	0		10.1	3.9	1.5	7.5	142	1	96	0.2	146
H107	9.44	88	0	19.3685	113	82	0	1	0		1	0	0	0	1	0	0	0	0	0		0	1	0	1	0	0	0	0	1		0	1	0	1	1	0	1	0		15.7	2.4	1	3.4	144	0.6	1970	0.6	153
H108	28.4543	81	0	21.2279	78	82	0	1	0		0	0	0	0	1	0	1	0	0	0		0	1	0	0	0	1	0	0	1		0	1	0	1	1	0	0	0		10.5	3.1	5	1.6	133	1.7	751	0.3	109
H109	9.44	77	0	24.7676	111	105	0	0	1		1	0	0	0	1	0	1	0	0	0		0	0	0	1	0	0	0	0	0		1	1	1	0	1	1	0	0		10.6	3.5	1	5.4	137	0.9	24.7	0.7	134
H110	9.44	73	0	24.2439	88	47	0	1	0		1	0	0	0	1	0	1	0	0	0		0	1	0	0	0	0	1	0	1		0	1	1	1	1	0	1	0		11.8	3.3	0.9	5.1	127	1	442	0	147
H111	14.2083	83	1	24.7967	110	70	1	1	1		1	0	0	0	1	0	1	0	1	1		0	0	1	0	0	0	1	0	1		0	0	1	1	1	1	0	0		10.7	3.5	1.5	10.6	144	0.9	446	0	117
H112	14.2083	96	0	18.0172	103	75	1	0	0		1	0	1	1	0	0	1	0	1	0		0	0	0	0	0	0	1	0	0		2	0	0	0	1	0	0	0		9.9	2.8	1.5	11.1	135	0.4	274	0.5	126
H113	9.44	92	0	23.0453	150	53	1	0	1		1	1	0	0	0	0	1	0	1	0		0	0	0	0	0	0	0	1	0		0	0	1	0	1	0	1	0		11.9	3.7	1	10.9	140	0.5	109	0.2	276
H115	19.7355	93	1	18.8079	110	60	0	0	0		1	0	0	1	1	0	1	0	0	0		0	0	0	1	0	0	0	0	0		0	1	0	0	1	0	1	0		11.5	3.3	2.4	12.5	133	0.5	68.9	0.4	257
H118	16.3524	88	0	19.7239	102	70	1	1	1		1	0	0	0	1	0	1	0	1	0		0	0	0	0	0	0	1	0	0		0	1	0	1	1	0	0	0		11	3.7	1.8	8.8	138	0.9	460	0	235
H119	13.0124	79	1	31.6581	116	80	0	0	0		1	1	0	0	0	0	1	0	0	0		0	1	0	0	0	0	0	0	0		0	0	0	0	1	0	1	0		11.7	3.7	1.3	6.7	142	1.1	48.3	3.2	254
H120	9.44	75	1	20.2462	149	85	0	0	1		1	0	0	0	1	0	1	0	0	0		0	0	0	0	1	0	0	0	0		1	0	0	1	0	0	0	0		11.4	3.7	0.8	4.6	130	0.9	199	0.1	169
H121	9.44	78	1	24.1437	108	87	0	0	0		1	0	0	0	1	0	1	0	0	0		0	1	0	0	0	0	0	0	0		0	1	1	1	0	0	0	0		11.5	3	0.5	4.3	141	0.9	235	0.3	151
H122	11.8417	86	0	18.2563	128	55	1	0	0		1	0	1	0	0	0	0	0	1	0		0	0	0	1	0	0	0	0	0		2	0	1	1	1	0	1	1		15.6	3.3	1	3.1	135	1.6	343	0.2	146
H123	9.44	83	0	29.0318	97	68	0	0	0		1	0	0	1	1	0	0	0	0	0		0	0	0	0	0	0	0	1	0		0	1	1	1	1	0	0	0		13.9	3.6	1	7.6	136	0.5	48.1	1.1	145
H124	10.9	80	0	22.4082	105	73	0	0	0		1	0	0	1	1	0	0	0	0	0		0	0	0	0	0	0	1	0	0		0	1	1	1	1	0	1	0		13.1	4	1.1	9.2	140	1.1	60.9	4.4	214
H125	12.5254	76	1	31.5657	114	68	0	0	1		0	0	0	0	1	0	1	0	0	0		0	0	1	0	0	0	0	0	0		0	1	1	1	1	0	1	0		10.8	3.3	1.3	8.9	136	0.9	485	0.1	141
H127	15.1399	85	0	20.6852	110	87	0	0	1		1	0	0	0	1	0	0	0	0	0		0	1	0	0	0	0	0	0	0		0	1	1	1	1	0	1	0		14.4	3.6	1.5	11.3	139	1.2	374	0.1	138
H128	9.44	78	1	22.1317	110	69	1	1	0		1	0	0	0	0	0	1	0	1	0		0	0	0	1	0	0	0	0	0		1	0	0	0	1	0	1	0		10.4	3.3	0.9	9.8	134	0.6	268	0.3	170
H130	9.44	78	0	34.7807	144	59	0	0	0		1	1	1	0	0	0	0	0	0	0		0	1	0	0	0	0	0	0	0		0	0	1	0	0	0	0	0		15.7	4.2	0.8	5.9	141	0.7	42.9	0.1	119
I3	14.1802	68	0	22.1488	92	65	1	0	0		1	0	0	1	0	0	0	1	1	0		0	0	0	0	1	0	0	0	0		1	0	1	1	1	0	1	1		13.7	4.3	1.22	5.9	135	1.6	75.5	0.14	112
I4	12.7937	85	1	22.449	107	47	0	0	0		1	0	0	0	1	0	1	0	0	0		0	0	0	0	1	0	1	0	1		0	1	1	1	1	0	1	0		10.2	3.7	1.33	7.5	139	0.4	79.5	0.13	127
I5	14.5939	85	0	23.3016	114	64	1	0	1		1	1	0	0	1	0	1	0	1	0		0	1	0	0	0	0	0	0	0		1	1	1	1	1	0	0	0		11.5	3.4	1.55	7	136	0.6	96.3	0.07	120
I6	11.3864	82	0	17.898	99	86	0	1	1		0	0	0	0	1	0	1	0	0	0		0	1	0	0	1	0	0	0	1		0	1	0	1	1	0	1	0		10.1	3.1	1.18	9.8	134	0.7	340.9	0.1	106
I8	9.44	92	1	15.5998	133	51	0	1	0		1	0	0	0	0	0	1	0	0	0		0	0	0	1	0	0	0	0	0		0	0	0	0	1	0	1	0		10.9	2.8	0.92	6.6	135	0.4	244.3	0.34	184
I9	16.3133	86	0	23.521	91	56	1	1	0		0	0	0	0	0	0	0	0	0	0		0	0	0	0	1	0	0	0	0		0	0	1	1	1	0	1	0		15.3	3.8	1.55	6.7	133	1.4	310.2	0.12	164
I11	9.44	92	0	17.8565	120	76	1	1	0		1	0	0	0	0	0	1	0	1	0		1	0	0	0	0	0	0	0	0		2	0	1	0	1	0	1	0		10.9	2.8	0.96	5.9	138	0.6	1635.8	3.28	143
I13	12.3076	87	0	19.7055	150	60	0	0	0		1	1	0	0	0	0	1	0	0	0		0	0	0	1	0	0	0	0	0		0	1	0	0	0	0	0	0		10.2	3.4	1.07	5.2	129	1.5	465.7	12.21	136
I14	11.9697	75	1	25.0047	92	53	1	1	0		1	1	1	0	0	0	1	0	0	0		1	0	0	0	0	0	0	0	0		1	1	1	1	1	0	1	0		11.2	4.3	1.24	10.8	139	0.5	123.6	0.06
I17	10.1252	81	1	26.5278	91	61	0	1	0		1	0	0	0	0	0	0	0	0	0		0	1	0	0	0	0	0	0	0		0	1	1	1	1	0	0	0		14	3.1	1.06	7.2	139	0.3	348	1.28	149
I18	25.4451	67	0	22.3133	127	70	0	1	0		1	0	0	0	1	0	1	0	0	0		0	1	0	0	1	0	0	0	1		0	1	1	1	1	0	0	0		8.6	3.1	3.9	6.7	140	0.4	645.7	0.19	132
I19	12.2508	79	0	18.9782	118	80	0	0	0		1	1	0	0	1	0	0	0	0	0		0	1	0	0	0	0	0	0	0		0	1	1	1	0	0	0	0		16.1	3.7	1.27	5.3	138	0.7	319	0.06	137
I20	11.0836	87	1	22.1594	134	69	0	1	0		1	0	0	0	0	0	0	0	1	0		0	1	0	0	0	0	0	0	0		1	1	1	1	1	0	0	0		12.5	3.8	1.15	4.7	147	0.8	321.4	1.11
I23	17.9199	78	0	21.0381	107	55	0	0	0		1	1	0	1	1	0	1	0	0	0		0	0	0	0	0	0	0	0	0		1	1	1	1	1	0	1	0		12.4	3.6	1.9	9.8	140	1.2	497.4	0.12	178
I24	12.8818	84	0	19.5652	81	73	1	1	0		0	0	0	0	1	0	1	0	1	0		0	1	0	0	0	0	0	0	0		1	1	1	1	1	0	1	0		10.6	3.1	1.34	6.9	126	0.7	190.9	1.09	87
I25	11.4857	80	0	21.1863	129	56	1	1	1		1	0	0	0	0	0	1	0	0	0		0	0	0	0	1	0	0	0	0		1	0	1	1	1	0	1	0		11.9	3.5	1.19	7.7	143	0.6	369.5		125
I26	9.44	89	1	17.9556	115	70	0	0	0		1	0	1	0	0	0	0	0	0	0		0	0	0	0	1	0	0	0	0		0	0	1	1	1	0	1	0		12.2	3.6	0.75		139	0.4	112.6	0.17
I27	13.2277	88	0	23.0667	90	63	1	1	0		1	0	0	0	0	0	1	0	0	0		0	0	0	0	1	0	0	0	0		0	0	1	1	1	0	1	0		10.9	3.5	1.38	7.9	140	0.7	733.6	0.43	175
I28	11.9697	84	1	29.346	110	99	0	1	0		1	1	0	0	1	0	0	0	0	0		0	1	0	0	0	0	0	0	0		0	1	1	1	1	0	1	0		13.5	3.8	1.24	11.5	139	0.4	99.9	0.07	165
I29	9.44	69	1	21.3051	94	102	0	1	0		0	1	0	0	0	0	0	0	0	0		0	1	0	0	0	0	0	0	0		0	1	1	1	1	0	1	0		15.1	3.4	0.88	6.1	139	0.7	448.8	4.28	178
I31	9.44	65	0	19.6235	124	62	0	0	0		0	1	0	0	0	0	1	0	0	0		0	0	0	0	0	0	0	0	0		1	1	1	0	1	0	0	0		11.6	2.7	0.63	6.9	143	0.3	307	1.25
I32	9.44	97	0	15.9111	101	56	0	1	0		0	0	0	0	0	0	1	0	1	0		0	0	0	1	0	0	0	0	0		1	0	0	1	1	0	0	0		10.9	2.7	0.94	7.1	135	0.6	459.2	0.26	153
I37	9.44	72	0	17.3134	111	65	0	0	0		0	0	0	0	1	0	1	0	0	0		0	1	0	0	0	0	0	0	0		0	1	1	1	1	0	0	1		10	3.4	0.96	6.2	132	0.8		0.23
I38	10.9	80	0	16.3304	120	67	0	0	0		0	0	0	0	0	0	1	0	0	0		0	0	0	0	0	0	0	0	0		0	0	1	1	1	0	0	0		11.4	3.7	1.14	8.9	136	0.4	143.8	0.43
I39	9.44	92	1	19.9762	83	56	0	1	1		0	0	0	0	0	0	1	0	0	0		0	0	0	0	0	0	0	0	0		0	0	1	0	1	1	1	0		8.1	3	0.9	8.9	130	0.4	1194.2	0.14
I40	13.4806	67	0	16.2273	129	68	0	1	0		1	1	1	1	0	0	1	0	0	0		0	0	0	0	1	0	0	0	0		0	0	1	1	1	0	1	0		9.2	2.6	1.41	5.8	140	0.3	329.5	0.18
I41	9.44	71	1	22.416	102	84	1	1	0		0	0	0	0	0	0	0	0	1	0		0	0	0	0	0	0	1	0	0		2	1	1	1	0	0	0	0		13.9	4.3	0.69	7.6	138	0.7	492.8	0.05	146
I44	9.44	83	1	18.2156	107	89	0	1	0		0	0	0	0	0	0	1	0	0	0		0	0	0	0	0	0	1	0	0		0	1	1	1	1	0	1	0		11.4	3.4	0.9	6.4	139	0.4	277.4	0.02	159
I47	11.2864	87	1	16.8802	109	80	0	0	1		0	0	0	0	1	0	1	0	0	0		0	0	0	0	0	0	0	0	0		1	1	1	1	1	1	0	0		9.3	3.5	1.17	7.9	138	0.4	623.1	0.15
I48	10.6673	76	0	21.4425	96	59	0	0	0		1	0	0	0	0	0	0	0	0	0		0	0	0	0	0	0	0	0	0		0	0	1	1	1	0	0	0		13.2	4.2	1.11	8.8	140	0.7	124.3	0.05
I50	9.44	67	1	21.2515	124	80	1	1	0		1	1	0	0	0	0	0	0	0	0		0	0	0	0	1	0	0	0	0		2	0	0	1	0	0	1	0		13.4	4.2	0.72	3.8	139	0.4	83.2	0.03
I51	9.90124	83	1	25.4493	104	80	0	1	1		1	1	0	0	1	0	0	0	0	0		0	0	0	0	1	0	0	0	0		0	1	1	1	1	0	0	0		13.9	3.6	1.04	7.1	142	1	180.8	1.65	266
I52	9.44	85	0	23.1882	92	51	0	1	1		1	0	0	0	1	0	1	0	0	0		0	0	0	0	1	0	0	0	0		0	1	1	0	1	1	0	0		12.7	3.4	0.91	7.1	142	0.4	108.4	0.12	154
I53	10.3451	85	1	27.7723	103	76	0	1	0		1	0	0	0	1	0	0	0	0	0		0	0	0	0	1	0	0	0	0		0	1	1	1	1	0	0	0		14.6	3.5	1.08	8.1	141	0.7	131.7	0.14
I54	11.5841	80	0	20.4294	107	75	0	1	0		1	1	0	0	0	0	0	1	0	0		0	0	0	0	0	0	1	0	0		0	0	1	1	1	0	0	0		14.5	3.4	1.2	10.7	137	0.5	82.4	0.91	201
J2	9.44	85	0	19.7756	123	59	0	1	1		1	0	0	0	0	0	1	0	0	0		0	1	0	0	0	0	0	0	0		0	0	1	1	1	0	1	0		12.9	3	0.9	5.9	129	0.5		1.9	135
J4	10.2357	80	1	18.094	120	74	1	0	1		0	0	0	0	0	0	1	0	0	0		0	0	0	0	0	0	0	1	0		1	1	1	1	1	0	0	0		11.5	4	1.07	6.4	141	0.3	381	0.2	242
J7	9.44	71	1	18.5529	124	66	1		0		0	0	1	0	1	0	0	0	1	0		1	1	0	0	0	0	0	0	1		2	1	0	1	1	0	0	0		13.1	3.8	0.65	3.5	145	0.4		0	241
J8	10.3717	87	0	20.0391	125	68	0	0	1		0	0	0	0	0	0	1	0	0	0		0	1	0	0	0	1	0	0	1		0	0	0	1	1	0	1	0		12.8	3.2	0.91	5.1	140	1.2	1530	0.1	99
J9	9.44	92	1	18.9774	142	81	0	0	0		1	0	0	0	0	0	1	0	0	0		0	0	0	1	0	0	0	0	0		0	0	0	1	1	0	0	0		9.7	2.7	0.8	5.2	137	0.7	4640	0.2	198
J10	9.44	74	0	26.4014	129	52	0	0	0		1	0	0	1	1	0	0	0	0	0		0	1	0	0	0	0	0	1	1		0	1	1	1	1	0	1	0		15.5	3.9	0.75	7.8	144	0.7	198	0.1	147
J11	9.78761	79	0	22.9402	113	72	1	0	0		0	1	0	0	0	0	0	0	1	0		0	0	0	1	0	0	0	0	0		1	0	1	1	1	0	1	0		14.2	3.4	1.03	6.7	137	1	1170	0.2	145
J12	10.9	79	1	29.1721	152	64	0	0	0		1	1	0	0	0	0	1	0	0	0		0	0	0	1	0	0	0	1	1		0	0	1	1	1	0	1	0		11.8	3	1.14	6.7	143	0.3	65.7	0.6	178
J13	10.9	88	0	20.992	100	63	0	0	0		1	0	0	0	1	0	1	0	0	0		0	0	1	1	0	0	0	0	1		0	1	1	0	1	0	1	0		10.4	3.2	1.14	4.1	135	0.3	327	0.5	165
J14	9.44	81	1	16.9798	97	84	0	0	0		1	0	0	0	1	0	1	0	0	0		0	0	0	0	0	0	0	0	0		0	1	0	1	1	0	0	0		10.4	3.2	0.98	9	137	0.5	775	0	184
J15	9.92704	82	0	19.117	118	66	0	0	0		0	0	0	0	1	0	0	0	0	0		0	1	0	0	0	0	0	0	0		0	1	1	1	1	0	1	0		14.2	3.5	0.88	9.2	138	1.1	156	0.3	93
J16	12.1134	75	1	22.3537	128	91	0	0	0		1	1	1	0	1	0	0	0	0	0		0	1	0	0	0	0	0	0	0		0	1	0	1	1	0	0	0		14.9	3.1	1.12	6.1	142	1.3	244	0.1	252
J17	11.3864	79	0	23.1529	119	65	1	0	0		1	1	1	0	1	0	1	0	1	0		1	1	0	0	0	0	0	1	1		1	1	1	1	1	0	1	0		12.2	3.4	1.18	9.3	142	0.4	163	0.5	126
J20	10.9	73	0	19.9704	163	76	0	1	1		1	0	1	1	1	0	1	0	0	0		0	1	0	0	0	0	0	0	0		1	1	0	1	1	0	0	0		10.7	3.4	1.14	6.9	141	0.7	163	1.9	195
J21	9.44	91	0	20.3497	107	80	0	0	0		1	0	1	0	0	0	1	0	0	1		0	0	0	1	0	0	0	0	0		0	0	1	1	1	0	0	0		12.4	4.3	0.88	5.9	140	1	347	0.2	161
J22	12.6155	69	0	24.4628	119	50	1	0	1		0	0	0	1	0	0	0	0	1	0		0	0	0	1	0	0	0	0	0		1	0	0	1	1	1	0	0		14.7	4	1.31	6.6	141	0.7	452	0.3	120
J24	9.44	91	1	15.4773	120	54	0	0	0		0	0	1	0	0	0	0	0	0	0		0	0	0	0	0	0	0	1	0		0	1	1	1	1	0	0	0		12.5	3.1	0.94	6.2	144	0.6	286	0	169
J26	9.44	70	0	24.6531	94	69	0	1	0		1	0	0	0	0	0	1	0	0	0		0	0	0	1	0	0	0	0	0		0	0	1	1	1	0	0	0		12.7	3.2	0.91	8.4	140	0.7	29.7	0.1	160
J27	13.3035	70	0	22.7011	129	90	1	1	1		0	1	1	0	0	0	0	0	1	0		0	0	0	0	1	0	0	0	0		1	0	0	0	1	1	1	0		15.4	3.6	1.2	8.7	140	1.4	537	0.7	114
J28	10.2357	86	1	14.867	130	65	0	0	0		1	0	0	0	1	0	1	0	0	1		0	1	0	0	0	0	0	0	0		0	1	1	1	1	1	0	0		10.8	2.5	1.07	7.1	142	0.4	486	0.8	154
J30	11.3864	77	0	20.3857	123	69	1	0	0		0	1	0	0	0	0	1	0	0	0		0	0	0	1	0	0	0	0	0		2	1	1	1	1	0	0	0		12.5	3.4	1.18	7.9	138	0.4	68.9	0.2	192
J31	11.7785	82	0	20.5474	127	59	1	0	0		1	0	0	0	0	0	1	0	0	1		0	0	0	1	0	0	0	0	0		1	0	1	1	1	1	0	0		12.5	3.2	1.22	10.9	141	0.4	183	0.1	150
J33	11.1854	88	1	27.5551	120	86	1	0	0		1	0	1	0	0	0	0	0	1	1		1	0	0	0	0	0	0	0	0		2	1	1	1	1	1	0	0		13.2	3.2	1.16	9.8	144	0.6	583	2.3	179
L1	9.78761	85	0	16.5398	114	54	0	0	0		0	0	0	0	0	0	1	0	0	0		0	1	0	1	0	0	0	0	1		1	0	1	1	1	0	0	0		11.2	3	1.03	6.9	142	0.3	214.5	0.67	169
L2	25.7428	83	0	19.7668	162	75	0	0	0		1	0	0	0	0	0	1	0	0	0		0	0	0	0	0	0	0	1	0		1	0	1	1	1	0	0	0		10	3	5.46	8.7	137	0.3	186.1		114
L3	9.67288	75	0	19.8673	116	75	1	0	0		1	1	0	0	0	0	1	0	1	0		0	0	0	1	0	1	0	1	1		2	0	0	1	1	0	0	0		12.5	3.9	1.02	6.2	141	0.6	174.5	0.05	136
L4	9.44	77	1	17.4933	107	86	0	0	0		1	1	0	0	0	0	0	0	0	0		0	1	0	0	0	0	0	0	0		1	1	1	1	1	0	0	0		14.9	3.6	0.71	7.8	138	0.8	537.7		169
L5	11.2864	75	0	19.843	100	54	0	0	0		0	0	0	0	1	0	0	0	0	0		0	0	0	0	0	0	1	0	0		0	1	1	0	0	0	0	0		14.4	3.7	1.17	5	143	1	1302.1	0.05	184
L6	16.3524	83	1	22.9617	107	61	0	0	1		1	1	0	0	0	0	1	0	0	0		0	0	0	1	0	1	0	0	1		0	1	1	1	1	0	0	0		10.6	3.8	1.8	9.8	142	0.6	130.1	0.1	153
L7	9.44	91	1	17.2881	83	67	0	0	0		1	0	0	0	0	0	1	0	0	0		1	0	0	0	0	0	0	1	1		0	0	1	0	1	0	0	0		9.6	3.5	0.66	5.6	140	0.9	652.4		116
L8	10.7727	74	0	17.8906	107	75	0	0	1		0	0	0	0	1	0	1	1	0	0		0	0	0	0	0	0	1	0	0		0	1	1	1	1	0	0	0		10.3		1.12	6.3	134	0.3	108.7	0.2	169
L9	9.44	86	0	18.7582	103	88	0	0	1		0	0	0	0	1	0	1	0	0	0		0	0	0	0	1	0	0	0	0		0	1	0	1	1	0	0	0		9.1	3.4	0.9	8.1	136	1	343.3		240
L10	19.7844	87	0	20.5464	118	70	1	0	1		1	0	0	1	1	0	1	0	1	0		0	0	0	0	1	0	0	0	0		1	1	0	0	1	0	0	0		10	3.3	2.41	8.7	139	0.3	447
L11	9.90124	79	1	25.6325	130	75	0	0	0		1	0	1	0	1	0	0	0	0	0		0	1	0	0	0	0	1	0	1		1	1	0	1	0	0	0	0		12.6	3.9	1.04	6.7	138	0.9	578.7	3.38	217
L12	14.2083	88	0	23.366	138	56	0	0	1		1	0	0	0	0	0	1	0	0	0		0	0	0	0	0	0	1	1	1		1	1	1	0	1	0	0	0		11.7	3.5	1.5	7.9	136	0.9	261.5	0.61	125
L13	16.0881	87	0	21.2856	130	40	1	0	1		1	0	0	0	0	0	0	0	0	0		0	0	0	0	0	0	1	1	1		1	0	1	1	1	0	0	0		13.6	4	1.76	9.4	136	0.7	520	0.17	131
L14	13.1555	87	0	19.7055	124	56	0	0	1		1	0	0	1	1	0	0	1	0	0		0	0	0	0	1	0	1	0	1		0	1	1	1	1	0	0	0		18.8	2.9	1.15	7.6	140	1.5	500.7	0.52	168
L15	9.44	72	1	20.1838	105	96	1	1	1		0	1	0	0	1	0	0	0	0	0		0	0	0	0	0	0	1	0	0		1	1	1	1	1	0	1	0		12.3	3.5	0.84	7	136	0.8	386	0.17	100
L16	17.0499	91	1	20.7372	134	52	0	1	0		1	0	0	0	0	0	1	0	0	0		0	0	1	0	0	0	0	1	1		1	0	1	0	1	0	0	0		8.7	2.9	1.91	4.5	140	0.5	172.6	0.75	191
L17	11.6817	73	0	19.992	114	57	0	0	1		0	0	0	0	1	0	0	0	0	0		0	0	0	0	0	0	1	0	0		0	1	1	1	1	0	1	0		127	3.8	1.21	9.2	135	0.5	188.5	0.1	134
L18	9.44	90	1	16.3435	102	80	0	0	0		1	0	0	0	1	0	0	0	0	0		0	0	0	0	0	0	1	0	0		0	1	1	0	1	0	1	0		14.1	3.9	0.95	7.1	137	0.9	138	0.07	260
L20	9.44	90	0	14.5431	82	109	1	0	0		0	0	0	1	1	0	1	0	0	0		0	1	0	0	0	0	0	0	0		0	1	0	1	1	0	1	0		11	3	0.99	3.4	133	0.8	532.2	0.26	160
L21	17.5914	78	1	19.101	93	75	0	1	1		0	0	0	0	1	1	0	0	0	0		0	0	0	0	0	0	1	0	0		0	1	1	1	1	1	1	0		12.8	4.3	2	8.2	139	0.9	773.6	0.17	189
L22	9.44	91	1	16.407	95	49	0	0	0		1	0	0	0	0	0	1	0	0	0		1	1	0	1	0	0	0	0	1		0	0	0	0	0	0	0	0		9.6	2.9	0.74	7	141	0.9	153.4	0.32	131
L23	9.44	87	0	20.8325	154	62	0	0	1		1	1	1	0	1	0	1	0	0	0		0	0	0	0	0	0	1	0	0		1	1	1	0	1	0	0	0		12.6	4	0.95	6.9	140	0.9	279.5	0.08	153
L24	12.7199	82	0	19.3568	92	55	0	0	0		1	0	0	0	1	0	0	0	0	0		0	0	0	0	1	0	0	0	0		0	1	1	1	1	0	1	0		13	3.8	0.82	6.1	143	1.9	408.9	0.33	130
L25	19.1528	86	1	19.8991	79	83	0	0	1		0	0	0	1	1	0	0	0	0	0		0	0	0	1	0	0	0	0	0		0	1	1	1	1	1	1	0		13	3.1	1.69	9.1	134	2	1922	0.11	106
L26	9.67288	83	1	15.6013	106	80	0	0	0		1	0	0	0	0	0	0	0	0	0		0	0	0	0	1	0	1	0	1		0	0	1	0	1	0	1	0		13.1	4	1.02	9.1	138	0.8	179	0	217
L28	9.44	86	1	24.6987	133	58	0	0	0		1	0	1	0	0	0	0	0	0	0		0	0	0	0	1	0	0	0	0		0	0	1	1	1	0	1	0		13.9	4	0.74	6.4	139	0.5	41	0.14	217
M1	9.44	93	1	12.0173	135	83	0	0	0		1	0	0	0	1	0	1	0	0	0		0	0	0	0	0	0	0	0	0		0	0	0	0	0	0	0	0		10	3.3	0.82	5.1	140	0.6	304.1	1.25	177
M2	9.44	84	1	14.1837	120	53	0	0	0		1	0	0	0	1	0	1	0	0	0		0	1	0	0	0	0	0	1	1		0	1	0	1	0	0	0	0		9.6	3	0.92	6.3	140	0.39	216.2		159
M3	25.7428	84	0	18.4429	110	58	1	0	0		1	0	0	0	0	0	1	0	1	1	0	0	0	0	1	0	0	0	0	0		1	0	0	1	0	0	0	0		10.2	3.4	5.82	4.8	134	0.59	376.4	0.16	178
M4	12.2508	86	1	20.5316	130	126	0	1	1		0	0	0	0	1	0	1	0	0	0		0	0	0	0	1	0	0	0	0		0	1	1	0	1	1	0	0		9.9	3.5	1.27	3.8	137	0.83	302.3	0.8	157
M6	9.44	80	1	20.7029	108	63	0	0	1		0	0	1	0	1	0	0	0	0	0		0	1	0	0	0	0	1	0	1		0	1	1	1	1	0	0	0		12.5	3	0.91	4.3	145	0.8	490.5	2.83	154
M7	10.1252	82	1	19.214	116	72	0	0	1		0	0	0	1	1	0	1	0	0	0		0	1	1	0	0	0	0	0	1		0	1	0	1	1	0	0	0		9.3	3.3	1.06	6.2	140	0.51	454.4	0.51	157
M8	9.44	96	1	18.6224	118	60	0	1	1		0	0	0	0	0	0	1	0	0	0		0	0	0	1	0	0	0	0	0		0	0	0	0	1	0	1	0		8.8	2.9	0.68	9	148	0.44	1621.4	2.85	159
M9	12.0605	66	1	23.8918	130	69	0	0	0		1	1	1	0	0	0	0	0	0	0		0	0	0	0	0	0	0	1	0		0	0	1	1	0	0	0	0		13	3.8	0.54	7.5	145	1.67	10.9	0.1	151
M10	9.44	83	1	26.1438	134	65	0	1	0		1	1	0	0	0	0	1	0	0	0		0	0	1	0	0	0	0	0	0		0	0	0	0	0	0	0	0		8.4	3.8	0.83	6.3	145	0.88	465.8	0.18	210
M11	10.9	87	0	20.1953	113	62	1	0	1		1	0	0	0	0	0	1	0	1	0		0	0	0	0	0	0	0	0	0		1	0	1	1	1	0	1	0		11.1	2.9	1.14	9.2	140	0.88	1243	1.09	177
M12	9.44	81	1	21.9917	116	76	0	1	0		1	0	1	1	0	0	1	0	0	0		0	0	0	1	0	0	0	0	0		0	0	1	0	0	0	0	0		10	3	0.6	4.2	146	0.5	309.2	0.05	146
M13	9.68932	82	0	19.0952	133	56	0	0	0		1	0	0	0	0	0	1	0	0	0		0	0	0	0	0	0	0	0	0		0	0	1	1	1	0	0	0		12	3.4	0.96	8.9	142	1.05	96.4	0.54	148
M14	14.5939	92	1	19.0219	111	78	0	0	0		0	0	0	0	0	0	0	0	0	0		0	0	0	0	0	0	0	0	0		0	1	1	0	1	1	0	0		13.6	3.2	1.55	5.6	139	0.75	102.6	<0.05	159
M15	9.44	69	0	22.3997	133	67	0	0	0		0	0	0	0	0	0	0	0	0	1		0	0	0	0	0	0	0	0	0		0	0	1	1	1	0	0	0		15.9	3.8	0.83	8.1	140	0.65	131.9	0.07	165
M16	9.44	74	0	25.4867	92	85	0	0	1		0	0	0	0	1	0	0	0	0	0		0	0	0	0	1	0	0	0	0		0	1	1	1	1	0	0	0		16.4	3	0.95	4.8	146	0.84	346.8	0.12	110
N1	10.7727	91	0	20.4106	132	67	0	0	0		1	0	0	0	0	0	0	0	0	0		0	0	0	0	1	0	0	1	1		0	0	1	0	1	0	0	0		15	5.6	1.12	8.4	140	0.62	256	0.26	131
N2	14.2864	90	0	29.9556	119	70	0	0	0		1	0	0	0	1	0	1	0	0	0		0	1	0	0	0	0	1	0	1		0	1	1	0	1	1	0	0		12.2	3.1	1.51	7.7	139	0.91	73	0.14	164
N3	21.3364	90	1	21.2755	132	59	1	0	0		1	1	1	1	0	0	1	0	1	0		1	0	0	0	0	0	0	0	0		1	0	0	0	1	1	0	0		9.3	3.4	2.75	11.2	138	0.31	431	0.06	134
N4	11.9697	91	0	22.6847	120	46	0	0	0		1	1	0	0	1	0	1	0	0	0		0	0	0	0	1	0	0	0	0		1	1	1	0	1	1	0	0		11	3.4	1.24	4.4	140	0.49	84.4	1.02	117
N5	17.2332	85	0	21.5045	24	53	1	0	0		0	0	0	0	0	0	1	0	1	0		0	0	0	0	1	1	0	0	1		0	0	0	1	1	0	0	0		12.7	3.1	1.94	8.7	138	0.39	369	0.37	155
N6	9.44	87	1	15.4222	98	89	0	0	0		1	0	0	0	1	0	1	0	0	0		0	0	1	0	0	0	0	0	0		0	1	1	1	1	0	1	0		10.1	3.1	0.63	6.1	137	0.41	228.9	0.68	106
N7	9.44	83	1	23.7812	126	70	1	0	1		1	0	0	1	0	0	1	0	1	0		0	0	0	0	0	0	0	1	0		1	0	1	1	1	1	1	0		11	3.2	0.83	8	139	0.49	808	4.06	186
N8	12.5254	84	0	21.4844	92	55	0	0	0		0	0	0	0	0	0	0	0	0	0		0	0	0	0	1	0	0	0	0		0	0	0	1	1	0	1	0		15.4	3.7	1.3	5.8	133	0.62	143	0.39	203
N9	20.8117	76	0	22.8047	97	43	0	0	1		1	0	0	0	1	0	1	0	0	0		0	0	0	0	1	0	1	1	1		0	1	1	1	1	0	0	0		10.9	2.9	2.63	7.1	144	0.35	448.1	0.23	160
N10	9.44	86	1	22.0872	151	59	0	0	0		1	0	1	0	0	0	0	0	0	1		0	0	0	0	0	0	0	0	0		0	0	1	1	1	1	0	0		12.4	4.1	0.74	6	141	0.43	246.2	0.07	150
N11	11.0836	98	1	20.182	122	58	1	0	0		1	0	0	0	0	0	1	0	1	1		0	0	0	1	0	0	0	0	0		2	0	0	1	1	0	0	0		9.8	2.9	1.15	7.3	143	0.2	74.7	0.56	181
N12	9.44	83	0	20.7887	118	58	0	0	0		1	0	0	0	0	0	0	0	0	0		0	0	0	0	0	0	1	0	0		0	0	1	1	1	0	0	0		16.7	3.8	0.89	5.4	136	0.61	203		168
N13	13.4806	77	0	19.6932	98	86	0	0	0		0	0	0	0	0	0	0	0	0	0		0	0	0	1	0	0	0	0	0		0	0	1	1	0	0	0	0		16.5	3.9	1.41	11.1	137	0.71	42.4		161
N14	12.6155	90	1	20.5253	126	81	0	0	1		1	0	0	0	1	0	1	0	0	0		0	0	0	0	1	0	0	0	0		0	1	1	0	1	0	0	0		11.6	2.8	1.31	6.8	141	0.46	467		154
N15	10.2357	74	1	27.835	113	90	0	0	1		0	1	0	0	0	0	0	0	0	0		0	0	0	0	1	0	0	0	0		0	1	1	1	1	0	1	0		13.9	3.9	1.07	10.8	139	0.74	263		125
N16	12.0642	85	1	18.7556	100	79	0	0	0		1	0	0	0	0	0	1	0	0	0		0	0	0	0	0	0	0	1	0		1	0	1	0	1	0	0	0		10	3.4	1.25	7	144	0.29	290.1		168
N17	18.6049	87	0	21.3593	108	53	1	0	0		1	0	1	0	0	0	1	0	0	0		0	0	0	0	1	0	1	0	1		1	0	1	0	1	1	1	0		11.6	3.8	2.18	7.5	139	0.53	17.9		114
N18	9.44	85	1	19.8543	84	72	1	0	0		1	0	0	0	1	0	0	0	0	0		0	1	0	0	0	0	0	1	1		0	1	1	0	1	0	0	0		14.8	3.5	0.87	5.8	138	0.92	25.4	0.18	162
N19	12.4949	91	0	22.5981	110	54	0	1	0		0	0	0	0	1	0	0	0	0	0		0	1	0	0	0	0	0	0	0		0	1	0	0	0	0	1	0		13.9	2.8	1.06	6	139	1.59	526.7	0.99	162
N20	14.1296	80	0	24.0138	104	85	1	0	0		1	0	0	0	1	0	1	0	1	0		0	0	0	0	0	0	1	0	0		1	1	1	1	1	0	0	0		9	3.6	1.49	4	137	0.48	108.9	0.06	95
N24	12.8818	83	0	18.0645	122	61	0	0	0		1	1	0	0	1	0	1	0	0	0		0	0	0	0	0	1	0	1	1		0	0	0	0	1	1	0	0		8.3	2.1	1.34	10.2	136	0.27	866.4		99
N26	14.0484	73	0	25.4069	97	84	1	0	0		1	1	1	0	0	0	1	0	1	0		0	0	0	1	0	0	0	0	0		1	0	0	0	1	0	0	1		9.3	3.4	1.13	23.1	139	1.86	236.9	0.23	79
N28	9.67288	86	0	22.4787	115	72	1	0	0		1	1	1	0	0	0	0	0	1	0		0	1	0	0	0	0	0	0	0		1	0	0	1	1	0	1	0		13.9	2.7	1.02	4	136	0.77	91.5	0.39	162
N29	19.4879	83	0	17.5716	112	68	1	0	0		1	0	0	0	0	0	1	0	0	0		0	0	0	0	0	0	0	0	0		1	0	0	1	1	0	0	0		9.7	2.9	2.35	7.1	135	0.49	431.8	1.88	128
O1	16.8638	87	0	22.3771	115	81	0	1	0		1	0	0	0	0	0	1	0	0	0		0	0	0	0	0	0	0	0	0		0	0	1	0	1	0	0	0		12.9	3.4	1.88	11.3	144	0.8	370
O3	25.7428	90	1	15.1111	138	69	1	1	1		0	0	0	0	0	0	1	0	1	0		0	0	0	0	1	1	0	0	1		1	0	0	0	1	1	0	0		8.2	3.8	4.05	4.7	134	0.3	663.3	0.01	183
O4	14.5178	80	1	22.7996	125	84	0	0	1		1	1	1	0	1	0	0	0	0	0		0	1	0	0	0	0	0	0	0		0	1	1	0	1	0	1	0		12.3	4.5	1.54	6.5	136	1	204.9	0.19	156
O7	14.5779	84	0	13.7472	127	-	0	1	1		1	1	0	0	1	0	1	0	0	0		0	0	0	1	0	0	0	0	0		0	0	0	0	1	0	1	0		11.7	3.5	1.43	8	135	1.2	536.9	1.65
O8	21.8387	85	1	17.7333	94	-	1	0	1		0	1	1	0	0	0	1	0	0	0		0	0	0	0	0	0	0	0	0		1	0	1	0	1	0	1	0		7.6	2.4	2.87	8	135	0.3	342.8	1.1	152
O9	9.44	90	0	18.4544	127	-	0	0	0		1	0	0	0	0	0	1	1	0	0		0	0	0	0	0	0	0	0	0		0	1	1	0	1	0	1	0		10.3		0.92	5.8	137	0.6	121.8	0.62
O10	9.44	88	1	20.7725	115	-	0	0	0		1	0	1	0	0	0	0	0	0	0		0	0	0	0	0	0	0	0	0		1	0	1	0	1	0	0	0		12.6		0.84	7.7	139	0.5		0.06
O11	9.44	79	1	21.6889	111	-	1	1	0		1	0	1	0	0	0	1	1	0	0		1	0	0	0	0	0	0	0	0		0	0	0	0	1	0	1	0		10.8	3.8	0.86	5.1	135	0.6	215.2
O14	9.44	84	1	16.8367	85	-	0	0	0		0	0	0	0	0	0	0	0	0	0		0	0	1	0	0	0	0	0	0		0	0	0	1	1	0	0	0		13.3	3.4	0.76	4.5	137	0.7	613.2	0.07
O15	17.1113	76	0	23.214	100	72	1	1	1		0	1	0	0	1	0	1	0	0	0		0	1	0	1	0	0	0	0	1		1	0	1	0	1	0	0	0		12	3.9	1.92	10.6	137	0.7	95.2	0.08	201
O17	12.4346	75	0	27.2663	99	83	0	0	1		1	0	1	1	1	0	0	0	0	0		0	0	0	0	0	0	0	0	0		0	1	1	1	1	0	1	0		14	3.6	1.29	7.3	135	0.9	66.2	0.66	262
O18	24.206	77	1	20.0208	137	63	0	0	0		0	0	0	0	0	0	1	0	0	0		0	0	0	0	1	0	0	0	0		1	0	1	1	1	1	1	0		10.4	3.8	3.51	8.6	143	0.7	166.1	0.14	151
O19	14.364	66	0	25.7657	126	66	0	0	0		1	1	1	0	1	0	0	0	0	0		0	0	0	0	0	0	0	0	0		1	1	1	1	1	0	1	0		13.7	4.3	1.52	7	140	0.4	84.5	0.04	81
O20	9.44	65	1	20.7725	101	68	0	1	1		1	0	0	0	1	0	0	0	0	0		0	0	0	0	1	1	1	0	1		0	1	0	1	1	1	1	0		15.7	3.9	0.88	8.9	139	0.9	201.1	0.19	332
O21	15.6802	83	1	23.4337	117	66	0	0	0		1	0	0	0	0	0	1	0	0	0		0	0	0	0	0	0	0	0	0		0	0	1	1	1	1	1	0		9.6	2.6	1.7	10.3	141	0.5	54.1	2.72	156
O23	11.0836	84	0	23.3881	110	62	0	0	0		0	0	0	0	0	0	1	0	0	0		0	0	0	0	0	0	0	1	0		0	1	1	0	0	0	0	0		12.3	4	1.15	10.4	140	0.4	30.3	0.03	184
O24	9.44	90	0	26.0483	150	57	1	0	0		1	0	0	0	0	0	1	0	1	0		0	1	0	0	1	0	0	0	1		1	1	0	0	1	0	1	0		11.7	3.1	0.83	4.5	132	0.8	77.4	1.26	150
P1	17.5914	82	1	23.7407	121	74	0	0	0		1	0	0	1	1	0	1	0	1	0		0	1	1	0	0	1	1	0	1		1	1	1	1	1	1	1	0		10.7	3.5	2	7.3	139	0.66	451.2	0.05	120
P2	12.6155	73	0	23.0303	106	58	0	0	0		1	0	1	0	1	0	0	1	0	0		0	1	0	0	0	0	0	0	0		0	1	1	1	1	0	0	0		13.5	3.7	1.31	6.1	132	0.54	411.5	0.12	160
P3	9.44	84	0	21.551	102	62	1	0	0		1	0	0	0	0	1	1	0	1	0		0	1	0	0	0	0	0	0	0		2	0	1	1	0	0	1	1		10.8	3.4	0.69	4.3	141	0.57	309.6	0.22	132
P4	9.44	65	0	17.0512	89	60	0	0	0		1	0	0	0	0	0	0	0	0	0		0	1	0	0	0	0	1	0	1		0	1	1	0	0	0	0	1		13.6	3.9	0.96	4.6	140	0.73	67.6	0.1	162
P6	12.2508	84	1	18.1869	125	59	0	0	0		1	0	0	1	1	0	1	0	0	0		0	1	0	0	0	0	0	0	0		0	1	1	1	0	0	0	0		11.8	3.7	1.27	5.3	143	0.56	259.2	0.21	182
P7	14.1296	92	0	19.736	106	56	1	0	0		1	0	1	1	0	0	1	0	1	0		1	0	0	0	0	1	0	1	1		2	0	1	1	1	0	0	0		12.5	3.9	1.49	5.1	141	0.45	218.1	0.14	197
P8	22.0015	87	0	19.2894	106	60	0	1	1		0	0	0	0	1	0	1	1	0	1		0	0	1	1	0	0	0	0	1		0	1	0	0	1	1	0	0		8.7	3.5	2.91	10.3	135	0.73	60.6	0.23	153
P9	14.4411	72	1	20.5645	100	69	0	0	1		1	0	0	0	1	0	1	0	0	0		0	0	0	0	0	0	0	0	0		1	1	1	1	1	1	0	0		9.1	3.7	1.53		139	0.74	1202.8
P10	9.55702	65	0	20.3244	126	60	0	0	0		1	0	0	1	0	0	0	0	0	0		0	0	0	0	0	0	0	0	0		0	1	1	1	1	0	1	0		15.5	3.8	1.01	11.2	140	0.6	748.9	0.03	159
P11	9.44	89	1	21.4573	106	83	0	0	0		1	0	0	0	0	0	0	0	0	0		0	0	0	0	1	0	0	0	0		0	1	1	1	1	0	1	0		12.4	3.4	0.78	6	141	0.5	183	0.17	231
P12	12.9812	66	0	22.8287	92	86	0	0	1		0	0	0	0	0	0	1	0	1	0		0	0	1	0	1	0	0	0	1		1	0	0	0	0	1	1	0		10.9	3.5	1.19		136	1.34	493.3	0.34	194
P13	12.7049	89	1	18.4183	112	60	0	0	1		0	0	0	0	0	0	1	0	0	0		0	0	0	0	0	0	0	1	0		0	0	0	0	1	0	1	0		11.3	3.6	1.32	8.4	139	0.71	42.9	0.03	149
P15	11.6817	69	0	18.9695	92	86	1	0	0		0	1	0	0	1	0	1	0	0	0		0	0	0	0	1	0	1	0	1		2	1	1	1	1	0	1	1		12.3	4.6	1.21	7.3	139	0.73	649.4	0.05	124
P16	14.6154	86	0	25.2734	99	99	0	0	0		1	0	0	1	1	0	1	0	0	0		0	0	1	0	0	0	0	0	0		0	1	0	1	1	0	1	0		9.5	3.7	1.28	6.6	139	1.56	236.3	0.08	89
P17	11.8745	74	1	19.8335	107	69	0	0	0		1	0	0	0	1	0	0	0		0		0	1	0	0	0	0	0	0	0		0	1	1	0	1	0	1	0		12.7	3.7	1.23	8	140	0.76	161.8	0.1	177
P18	9.44	87	0	14.1781	97	84	0	0	1		0	0	0	1	1	0	1	1	0	0		0	0	0	1	0	0	0	0	0		0	1	0	0	1	0	1	0		10.8	2.9	0.99	7.8	133	0.33	185.8	0.18	154
P19	12.6155	86	0	27.2141	150	70	0	0	0		0	0	0	1	1	0	1	0	0	0		0	1	0	0	0	0	0	0	0		0	1	0	0	0	0	0	0		10.4	2.8	1.31	4.4	142	0.57	121.4	3.05	166
P20	18.4965	87	0	22.4059	95	83	1	0	1		0	0	0	0	1	0	0	0	1	0		0	0	0	0	1	0	1	0	1		1	1	0	1	1	1	0	0		13.4	3.6	2.16	12.9	141	0.97	628.7	0.22	114
P21	10.6673	71	0	21.3281	100	59	1	0	0		0	0	0	0	1	0	0	1	0	0		0	1	0	0	1	0	0	0	1		2	1	1	0	1	0	0	0		16.5	3.6	1.11	5.9	134	0.94	290.5	0.75	160
P22	14.6189	73	0	25.9375	108	78	1	0	0		1	0	1	1	1	0	1	0	1	0		0	1	0	0	1	0	0	0	1		1	1	0	1	1	0	1	0		11.8	4.1	1.31	8.2	137	1.48	175.8	0.42	81
P23	14.8155	77	0	27.5763	118	70	0	0	1		0	0	0	0	1	0	1	0	0	0		0	0	0	0	0	0	1	0	0		0	1	1	0	1	1	1	0		11.8	4.2	1.54	6.2	134	1.06	24.5	0.03	172
P24	12.7937	82	0	24.5399	120	66	1	0	0		0	0	0	0	1	0	1	0	1	0		0	1	0	0	0	0	0	0	0		2	1	1	1	1	0	0	0		12.4	3.6	1.33	5.4	140	0.78	536.8	0.19	122
P25	9.44	79	1	15.6572	84	70	0	0	1		0	1	1	0	0	0	1	0	0	0		0	1	0	0	0	0	0	0	0		0	1	1	1	1	0	1	0		11.5	3.9	0.42	2.3	132	0.91	174.3	0.7	222
P26	14.5178	80	1	17.3866	104	68	0	0	0		1	0	0	0	0	0	1	0	0	0		0	0	0	0	0	0	1	0	0		0	1	1	1	1	0	1	0		11.3	3.8	1.54	10.5	134	0.89	526.9	0.07	130
P28	9.44	81	1	24.2222	152	60	0	0	0		1	1	1	0	1	0	1	0	1	0		0	0	0	0	0	0	0	1	0		2	1	1	0	1	0	1	0		11	3.3	0.97	6.2	141	0.58	457.7	0.51	135
P29	16.5332	77	0	18.5224	94	78	0	0	1		1	0	0	0	1	1	1	0	0	0		0	1	0	0	0	0	1	0	1		1	1	1	1	1	1	1	0		9.2	3.7	1.82	8	139	1.01	685.5	0.64	177
P30	9.44	84	1	19.5398	111	81	1	0	0		1	1	1	1	1	0	1	0	1	1		0	0	0	1	0	0	0	0	0		1	1	1	0	1	0	0	1		10.5		0.78	7.4	145	0.64	167.5	0.05	104
P31	9.90124	78	0	20.5536	131	66	0	0	0		1	0	0	0	0	0	0	0	0	0		0	0	0	0	0	1	0	1	1		0	0	1	0	1	0	1	0		13.9	4.3	1.04	6.6	140	0.55	321.9	0.04	158
P33	10.8773	86	1	15.9195	96	87	0	1	1		1	0	0	0	1	0	0	0	0	1		0	0	0	1	0	0	0	0	0		0	0	0	0	0	0	0	0		12.7	3.3	1.13	7.9	144	0.97	911.6	2.38	135
P34	11.1854	85	1	20.2797	130	57	0	0	0		1	0	1	1	0	0	0	0	0	0		0	0	0	1	0	0	0	0	0		0	1	1	0	1	0	0	0		13.6	3.4	1.16	4.5	135	0.69	160.4	0.61	148
P35	14.1296	79	0	20.452	98	57	0	0	1		1	0	0	0	0	0	0	0	0	0		0	0	0	0	1	0	1	0	1		1	1	1	1	1	1	1	1		13	3.5	1.49	7.1	138	0.64	514.4	0.02	238
P36	9.44	76	0	18.5322	117	88	1	0	1		1	1	1	1	1	0	0	0	1	1		0	1	0	0	1	1	0	0	1		1	1	1	1	1	1	0	0		13.8	3	1	5.9	135	0.98	1061	0.91	180
P40	21.2936	88	1	24.2334	155	51	1	1	0		1	0	0	0	1	0	1	0	1	0		0	1	0	0	0	0	0	0	0		2	0	0	0	1	0	1	0		10.6	3.3	2.74	14.4	141	0.48	647	0.25
P41	9.44	84	0	23.4441	98	53	0	0	0		0	0	0	0	1	0	0	0	0	0		0	0	0	1	0	0	0	0	0		0	1	0	1	1	0	1	0		14.4		0.94	7.9	137	0.44		0.21
P42	9.44	82	1	19.0413	111	70	0	0	0		1	0	0	0	0	1	1	0	1	1		0	0	0	1	0	0	0	0	0		1	0	1	1	1	0	0	0		11.2	3.2	0.86	6.6	136	0.71	479.1	0.01	230
P43	12.7049	67	0	24.789	132	56	0	0	1		1	1	0	1	0	0	1	0	0	0		0	0	0	1	0	0	0	0	0		0	0	0	0	1	1	1	0		12.3	3.3	1.32	5.9	141	0.61		0.25
P44	12.2113	75	1	37.5527	113	70	1	0	0		1	0	0	0	0	0	1	0	1	1		0	1	0	0	0	0	1	0	1		2	0	1	1	1	0	1	0		11.4	3.6	0.88	8.7	145	1.72	95.2	0.06	135
P45	11.5796	67	0	22.49	110	56	0	0	1		1	0	0	0	1	0	0	0	0	0		0	1	0	1	0	0	0	0	1		0	1	1	0	1	0	1	0		13	3.8	0.72	7.5	141	1.52	28.9	0.04	145
P46	9.44	82	1	25.1438	132	62	0	0	1		1	1	1	1	0	0	1	0	0	0		0	0	0	1	0	0	0	0	0		0	1	1	1	1	0	1	0		10.3	3.4	0.8	9.5	141	0.44	240.1	0.94	134
P49	18.8187	88	0	22.1282	100	77	1	0	0		0	0	1	1	1	0	1	0	1	1		0	0	0	1	0	0	0	0	0		2	0	1	0	1	0	0	0		10	3.5	2.22	7.2	137	0.98	119.8	4.42	132
P50	9.44	72	0	27.5	111	70	1	0	1		0	1	0	0	1	0	0	0	1	1		0	0	1	0	0	0	0	0	0		1	1	1	1	1	0	1	0		16.6		0.9		140	0.64		0.96
P51	9.44	83	0	19.8178	111	53	1	0	0		0	1	0	0	0	0	1	0	1	0		0	0	0	1	0	0	0	0	0		1	0	1	1	1	0	0	0		8.9	2.8	0.83	6.2	137	0.73	91.9	0.58	94
P52	15.9537	81	0	24.2969	143	64	0	0	0		1	1	0	1	1	0	1	1	0	0		0	1	0	1	0	0	0	0	1		0	1	1	0	1	0	0	0		10	2.7	1.74	9.7	139	0.31	471.3	0.34	150
P53	9.83327	69	0	21.5451	126	77	0	0	0		0	0	0	0	1	0	0	0	0	0		0	1	0	0	0	0	0	0	0		0	1	1	1	0	0	0	0		16.8	3.9	0.98	7	140	1.08	193.8	0.1	183
P54	11.9697	96	1	18.4838	118	77	0	0	0		1	0	0	0	1	0	1	0	0	0		0	1	0	0	0	0	0	0	0		0	0	1	0	1	0	0	0		10.2	3.3	1.24	8.3	145	0.4	238.9	0.37	189
P55	9.44	82	1	18.8444	132	68	0	0	0		1	1	1	0	1	0	1	0	1	0		0	1	0	0	0	0	0	0	0		1	1	1	1	1	0	1	0		11.5	4	0.93	5.8	139	0.89	196.5	0.53	158
P56	9.44	67	1	29.7781	111	72	0	0	0		0	0	0	0	0	0	1	0	0	0		0	0	1	0	0	0	0	0	0		0	1	1	1	0	0	1	0		9.9	3.3	0.87	7.6	141	0.89	467.5	0.22	185
P57	13.9707	74	0	22.4685	125	49	0	0	1		1	1	1	1	1	0	0	0	1	0		1	0	0	0	0	0	0	0	0		2	1	1	1	1	1	1	0		13.7	4.4	1.47	6.5	142	0.53	74.6	0.1	141
P58	9.44	83	1	20.6367	134	77	1	0	0		1	0	1	1	1	0	1	0	1	0		0	1	0	0	0	0	0	1	1		1	1	1	0	0	0	0	0		11.7	3.6	0.68	4.6	139	0.71	93	0.04	162
P59	9.44	70	1	17.8506	96	60	0	1	1		0	0	0	0	0	1	1	0	0	0		0	0	0	0	0	0	0	0	0		1	1	1	0	1	0	1	0		11.1	3.6	0.78	3.9	139	0.75	517.7	3.26	160
P60	15.1857	94	0	15.4688	112	70	0	0	0		1	0	0	0	1	0	1	0	0	1		0	1	1	0	0	0	1	0	1		0	0	1	0	1	0	0	0		9	3.5	1.63	13.5	141	0.51	193.4	0.03	166
P61	9.44	95	1	19.8127	104	83	0	0	0		1	0	0	0	1	0	1	0	0	0		0	1	0	1	0	0	0	0	1		1	0	1	1	0	0	1	0		11.8	3.4	0.87	7.1	139	0.47		0.83	204
P63	9.44	80	0	19.0311	106	80	0	0	0		0	0	0	0	1	0	0	0	0	0		0	0	0	1	0	0	0	0	0		0	1	1	1	1	0	1	0		14.2	3.5	0.98	11.4	136	0.88	89.4	0.14	186
P69	13.7282	81	1	18.7652	106	60	0	0	1		0	0	0	0	1	0	1	0	0	0		0	0	0	0	1	0	0	0	0		0	0	1	1	1	1	1	0		10.8	3.5	1.44	6	135	0.43	435.6	0.89	181
P70	17.2937	70	0	24.4979	104	53	0	0	0		1	0	1	1	1	0	0	0	0	0		0	1	0	0	1	0	0	0	1		1	1	1	1	0	1	1	0		14.9	3.9	1.95	9.5	137	0.75	1891.6	0.02	133
P71	10.1542	65	0	24.2347	125	78	0	0	0		0	1	1	0	1	0	0	0	0	0		0	1	0	0	0	0	0	0	0		0	1	0	1	0	0	0	0		14.5	3.8	0.69	5.3	138	1.15	135.5	0.64	206
P72	10.1252	91	0	20.6612	103	70	1	1	1		1	0	0	0	1	0	1	1	1	0		0	0	0	1	0	0	0	0	0		1	1	1	1	1	0	1	0		10.7	2.7	1.06	5.6	139	0.53	244.3	4.41
P73	9.44	66	0	19.9003	116	75	0	0	0		0	0	0	0	0	0	1	1	0	0		0	0	1	0	1	0	0	0	1		0	0	0	0	1	0	0	0		8.7	3.2	0.77	7.5	137	0.46		1.85
P74	17.0499	85	0	29.3947		60	0	0	0		1	0	0	0	1	0	0	0	0	0		0	0	0	0	0	1	0	0	0		0	0	0	1	1	0	0	0		13.2	3.6	1.91	5.4	138	0.42	177.4	0.03	179
P75	12.5045	69	0	18.9555	88	67	1	1	1		0	0	0	1	0	1	0	0	1	0		0	0	1	0	0	0	0	0	0		1	0	1	1	1	0	1	0		14.3	4.4	1.25	6	139	1.09	292.4	0.11	78
P76	9.44	87	0	16.3175	129	86	1	1	0		0	0	0	0	1	0	1	1	1	0		0	0	0	0	1	0	0	0	0		2	1	1	1	1	0	1	0		10.4	3.4	0.85	4.2	131	0.68	441.1	7.12	126
P77	10.2357	88	0	17.919	92	58	0	0	0		1	0	0	0	0	0	1	0	0	0		0	1	0	0	0	0	0	0	0		0	0	1	1	1	0	0	0		12.6	1.2	1.07	8.4	141	0.75	652.1	0.06	140
P78	13.4806	69	0	24.1572	97	77	1	0	1		1	1	1	0	0	1	1	0	1	0		1	0	0	0	0	0	0	0	0		2	0	1	1	1	0	1	0		10.1	3.5	1.41	4.8	140	0.57	140.8	0.07	140
P79	16.221	103	1	24.0666	133	72	0	0	1		1	0	0	0	0	0	1	0	0	0		0	0	1	0	0	0	0	0	0		1	0	0	1	1	0	1	0		9.3	3.5	1.78	8	138	0.42	266.7	9.73	215
P80	9.44	70	0	17.7945	90	76	1	1	0		0	0	0	0	1	1	1	0	1	0		0	0	0	1	0	0	0	0	0		1	1	1	0	1	1	1	0		12.9	3.6	0.87	7	133	0.93	144.2	0.2	107
P81	17.7084	88	0	19.91	133	66	1	0	0		0	0	0	0	0	0	1	0	1	0		0	0	0	0	0	0	1	0	0		2	0	1	0	1	0	0	0		10.1	3.6	2.02	8.3	142	0.32	535.7	0.15	185
P82	11.0858	71	0	21.6041	113	51	0	1	0		1	0	0	0	1	0	0	0	0	0		0	1	0	0	0	1	0	0	1		0	1	1	1	1	0	0	0		13.8	3.4	0.93	4.4	143	1.38	396.5	0.1	159
P83	16.6108	66	0	28.4801	74	70	0	1	1		0	1	0	0	0	0	0	0	0	0		0	0	0	0	0	0	1	0	0		0	1	1	1	1	1	1	0		13.2	4	1.84	6.1	137	0.59	591	0.02
P86	15.3894	76	0	20.0391	124	85	1	1	0		1	1	1	0	1	0	1	0	1	0		0	0	0	0	1	0	0	0	0		1	1	0	0	1	0	1	0		10.2	2.9	1.47	7.6	136	1.32	592.3	0.13	169
P87	9.97328	71	1	18.2961	114	57	0	0	1		0	0	0	0	1	0	0	0	0	0		0	1	0	1	0	0	0	0	1		0	1	0	1	1	0	1	0		13.9	4.5	0.63	5.1	139	1.11	57.6	0.01	313
P88	14.9672	82	0	21.6482	92	80	0	0	1		1	1	1	1	1	0	1	0	1	0		0	0	0	0	0	0	0	0	0		1	1	1	1	1	0	1	1		10.1	3.3	1.6	6	135	0.82	205.3	3.95	126
P89	9.44	66	1	19.6235	81	79	0	0	1		0	0	0	0	1	0	1	0	0	0		0	0	0	1	0	0	0	0	0		0	1	1	1	1	0	1	0		10.6	2.9	0.79	4.9	138	0.44	125.4	0.3	170
P92	14.364	81	0	23.5351	152	69	0	0	1		1	0	1	0	1	0	1	0	0	0		0	0	0	0	1	1	0	0	1		1	1	0	1	1	0	1	0		12.2	3.5	1.52		140	0.54		0.26
P93	9.44	85	1	18.7114	115	77	0	0	0		0	0	0	0	1	0	1	0	0	0		0	0	0	0	1	0	0	0	0		1	0	1	0	1	0	0	0		10.7	3.8	0.52	4.3	139	0.72	74.3	0.05	119
P96	9.44	81	0	21.2442	117	82	1	1	0		0	1	1	1	0	0	1	0	1	1		0	0	0	1	0	0	0	0	0		2	0	1	1	0	0	0	0		11.2	3.6	0.67	4.2	130	0.46	526	0.81	175
P97	9.83327	82	0	19.3821	109	60	0	0	1		1	1	1	0	1	0	1	1	1	1		0	0	0	0	1	0	1	0	1		1	1	1	1	1	1	1	0		12.4	4.1	0.66	4.4	137	1.08	389.6	0.46	183
P98	10.5803	85	1	25.6247	115	73	0	0	0		1	1	0	0	1	0	0	0	0	1		0	0	0	0	0	0	0	1	0		0	1	1	1	1	1	1	0		12.6	3.9	0.81		142	1.25		0.29
P100	13.9981	76	1	16.2605	102	70	0	1	0		0	1	0	0	1	0	1	0	0	0		0	0	0	0	1	0	0	0	0		0	1	1	0	1	1	1	0		9.3	3.5	0.91	7.3	136	2.44		0.94
P101	9.44	66	1	19.2234	98	76	1	1	0		0	0	0	0	0	0	1	0	1	1		0	0	0	0	1	0	0	0	0		2	0	1	1	1	1	1	0		11.1	2.8	0.61	5.6	142	0.47	892.8	0.27
P102	10.4534	85	1	20.5612	133	60	0	1	1		1	1	1	1	1	0	1	0	0	0		0	1	0	0	0	0	1	0	1		0	1	1	1	0	0	1	0		10.1	3.8	1.09	4.2	140	0.42	358.1	0.17	156
P104	13.3126	88	1	27.1106	140	58	0	1	0		1	0	1	0	1	0	1	0	0	0		0	0	1	1	0	0	0	0	1		1	1	1	0	1	0	0	0		10.4	2.7	1.39	8.3	140	0.39	71.8	0.11	187
P105	17.2937	84	0	21.2987	135	69	1	0	1		1	1	1	0	0	0	1	0	1	0		1	0	0	0	0	0	0	0	0		1	0	1	1	1	0	1	0		10	3.6	1.95	6.7	141	0.43	1156.6	1.22	147
P107	13.4806	82	0	22.8085	116	55	0	0	1		0	0	0	0	1	0	1	0	0	0		0	0	0	0	0	0	1	0	0		1	1	1	1	1	0	0	0		9.7	4	1.41	9.2	139	0.8	158.6	0.97	154
P108	12.5001	90	0	19.7055	121	64	0	0	0		1	1	1	0	1	0	1	0	1	0		1	0	1	0	0	0	0	0	1		2	1	1	0	1	0	1	0		11.7	3.5	0.92	7.4	136	1.82	184.2	0.77	145
P109	17.3538	87	1	17.0222	106	61	1	1	0		1	1	0	0	0	0	1	0	1	0		1	0	1	1	0	0	0	0	1		1	0	1	1	1	0	0	0		9.1	2.7	1.96	7	140	0.36	408.1	0.6	187
P110	13.2277	66	1	25.3135	113	68	1	0	0		1	1	1	0	0	0	1	0	1	0		1	0	0	0	0	0	0	0	0		2	0	1	1	1	0	1	0		10.4	4	1.38	6.8	139	0.93	515.1	0.02	122
P111	14.6695	80	1	17.6862	106	52	0	1	0		0	0	1	0	0	0	0	0	0	0		0	0	0	1	0	0	0	0	0		0	0	1	1	1	0	0	0		12.1	3.1	1.56		141	0.5	773.6	2.31
P113	14.0504	89	0	20.1653	135	60	0	0	0		0	0	0	0	0	0	0	0	0	0		0	1	0	0	0	0	0	0	0		1	0	0	0	1	0	0	0		13.1	3.1	1.48	6.3	128	0.62	33	5.93	196
P115	24.2384	88	1	21.9771	110	69	0	1	1		0	0	0	0	1	0	1	0	0	0		0	0	0	0	0	0	0	0	0		0	1	0	0	1	0	1	1		9.1	3.9	3.13	8.3	139	1.31	280.2	1.99	143
P116	11.3864	69	0	30.7109	81	66	1	0	0		0	1	0	1	1	1	0	0	1	0		0	0	0	0	0	0	0	0	0		2	1	1	1	1	0	1	0		14.1	3.8	1.18		132	0.6		0.65
P117	11.4857	77	0	24.0597	126	57	0	0	0		0	1	0	1	0	1	0	0	1	0		0	0	0	0	1	0	0	0	0		0	1	1	1	1	0	1	0		13.9	3.3	1.19	4.2	138	0.63	125.5	0.03	162
P118	16.221	69	0	29.1656	133	79	1	0	1		1	1	1	1	1	0	0	0	1	0		0	0	0	0	0	1	0	0	0		1	1	1	1	1	1	0	0		13.1	3.9	1.78	6.5	143	0.54		0.03
P119	19.5876	70	0	23.1111	110	64	1	1	1		0	0	0	1	0	0	1	0	1	0		1	0	0	0	0	0	0	0	0		2	0	1	0	1	1	1	0		9.9	3.4	2.37		139	0.82		0.19
P120	16.9261	98	0	25.84	129	64	0	1	1		1	1	0	0	0	0	1	0	1	0		0	0	0	0	0	1	0	0	0		1	0	1	0	1	0	0	0		9.9	3.2	1.89	8.9	142	0.55	274.1	0.12	194
P121	9.44	72	1	17.3996	109	84	0	1	1		1	0	0	0	0	0	1	0	0	1		0	0	0	0	1	0	0	0	0		0	0	1	1	1	1	1	0		8.1	3.5	0.49	3.6	146	0.4	364.6	3.39	170
P122	9.44	80	1	15.1489	95	86	0	1	1		0	1	1	0	1	0	0	0	0	0		0	0	0	1	0	0	0	0	0		1	1	1	1	1	1	1	0		43.1	3.6	0.42	3.7	136	0.56	269	1.13	227
P124	11.9697	72	0	19.5409	132	76	1	1	0		1	1	1	0	0	0	1	0	1	0		1	0	0	0	0	0	0	0	0		2	0	1	1	0	0	0	0		11.2	3.4	1.24	6.4	140	0.39	632.2	1.72	147
P126	16.0566	82	0	18.8271	114	80	0	1	1		0	1	1	0	1	1	0	0	0	0		0	0	0	0	1	0	0	0	0		0	1	1	1	0	1	1	0		13.5	3	1.61	6.8	136	1.22	1576.1	2.38	309
P127	14.2864	66	0	15.1144	101	58	0	1	1		0	0	0	1	1	0	1	0	0	0		0	1	0	0	0	0	0	0	0		0	1	1	1	1	0	1	1		10.4	4	1.51	5.6	135	0.46	602.7	0.03	183
P129	14.7446	86	1	18.9736	83	93	1	1	1		1	1	1	0	1	0	1	0	1	0		0	0	0	0	0	1	0	0	0		1	1	1	1	1	0	1	1		10.1	3.8	1.57	8.3	144	0.41	713.2	0.79	109
P131	23.852	86	0	21.3043	107	70	1	1	1		0	1	0	1	1	0	1	0	1	0		0	0	1	0	0	0	0	0	0		0	0	1	1	1	1	1	0		9.1	2.9	1.82	11.8	128	4.23	1187.2	1.6	93
P132	9.44	72	0	17.184	88	72	0	0	0		0	0	0	0	1	0	1	0	0	0		0	0	0	0	0	0	1	0	0		0	1	1	1	0	0	0	0		10.4	2.6	0.9	4.7	134	0.66	249.3	12.13	152
P133	22.0418	69	0	22.7344	83	52	0	0	0		0	0	0	0	1	0	1	0	1	0		0	1	0	0	0	0	0	0	0		2	1	1	1	1	0	0	0		10.7	4.6	2.92	10.9	134	0.53	120.8	0.35	111
P134	9.44	70	1	19.0098	126	59	0	0	0		1	0	0	0	1	0	0	0	0	0		0	1	0	0	0	0	0	0	0		0	1	1	1	1	0	0	0		12.6	4	0.6	4	138	0.5	133.5	0.04	201
P136	9.44	75	0	25.6147	131	64	0	0	0		1	0	0	0	1	1	1	0	0	0		0	1	0	0	0	0	0	0	0		0	1	1	0	0	0	0	0		12.2	3.7	0.88	5.6	138	0.69	21.5	0.76	188
P138	9.44	68	1	17.565	148	91	0	0	0		1	0	0	0	0	0	0	0	0	0		0	0	0	0	0	1	0	0	0		0	0	1	1	1	0	1	0		13	3.2	0.96	7.8	134	0.58	317	0.6
P139	11.7665	74	0	22.1714	115	70	0	0	1		0	0	0	0	1	0	1	0	0	0		0	1	0	0	0	0	0	0	0		0	1	1	0	1	0	1	0		12.4	4.3	1.11	6.7	132	1.24	38.6	0.01	163
P143	13.8904	84	1	20.1665	98	105	1	0	1		0	0	0	0	1	0	0	0	1	0		0	0	0	1	0	0	0	0	0		0	1	0	0	1	0	1	0		13.9	3.1	1.46	4.5	134	0.55	196.2	2.18	173
P145	9.44	85	1	21.6287	111	62	1	0	0		1	0	1	0	0	0	0	0	1	0		0	1	0	0	0	0	1	0	1		0	1	1	1	1	0	1	0		12.3	3.4	0.86	4.7	137	0.46	189.6	0.33	147
P147	10.0138	73	0	21.9899	117	62	1	0	0		1	1	1	0	0	0	1	0	1	1		0	0	0	0	0	0	1	0	0		2	0	1	1	1	0	0	0		12.4	3.5	1.05	8	143	0.38	196.2	0.18	104
P148	9.90124	77	1	22.6757	109	75	0	0	1		0	0	0	0	1	0	1	0	0	1		0	0	0	0	0	1	0	0	0		0	1	1	1	0	0	0	0		10.8	3.2	1.04	6.8	139	0.57	313.4	1.87	162
P149	15.4708	86	0	19.1406	115	80	0	0	1		0	0	0	0	1	0	1	0	0	1		0	0	0	0	1	0	1	0	1		0	1	0	0	1	0	1	0		9.8	2.8	1.67	5.9	141	0.97	371.7	0.14	137
P151	10.2357	92	1	24.5268	102	86	0	1	1		1	1	0	0	0	0	1	0	0	0		0	0	0	0	0	1	0	0	0		0	1	1	1	1	1	0	0		11	3.2	1.07	7.1	139	0.67	380.7	0.01
P155	9.90124	79	0	19.7066	115	82	1	0	0		0	1	0	0	1	0	1	0	1	0		1	0	0	0	0	0	0	0	0		2	1	1	1	1	0	0	0		11	2.9	1.04	6	135	0.43	795.3	0.68	135
P156	9.44	85	1	19.2344	138	80	1	0	0		1	0	0	0	1	0	1	0	1	0		0	0	0	0	0	0	0	1	0		1	1	1	1	1	0	0	0		11.4	3.1	0.49	6.5	141	0.36	144.8	0.64	164
P158	9.44	72	1	21.0517	101	94	0	0	0		0	1	0	0	1	0	1	0	0	0		0	1	0	0	0	0	0	0	0		0	1	0	1	1	0	1	0		11.1	3.5	0.72	4.8	142	0.78	418	2.51	179
P159	9.44	80	0	19.2336	120	68	0	0	0		1	0	0	0	0	0	1	0	1	0		0	0	0	0	1	0	0	0	0		1	1	1	1	0	0	0	0		9.5	3	0.73		137	0.79		8.99
P160	11.9697	91	0	17.9111	96	65	1	0	1		0	1	1	0	0	0	1	0	1	0		0	0	0	0	0	0	1	0	0		1	0	1	1	1	1	1	0		11	3.2	1.24	6.7	141	0.4	478.4	0.01	109
P161	12.9692	79	0	20.3489	113	120	1	0	0		1	0	1	0	0	0	1	0	1	0		0	0	0	1	0	0	0	0	0		2	0	1	1	1	0	0	0		11.7	3.5	1.35	8.4	135	0.44	316.6	0.42	170
P162	9.44	84	0	20.3475	99	72	0	0	0		0	0	0	0	1	0	1	0	0	0		0	0	0	0	1	0	0	0	0		0	1	1	1	1	0	1	0		10.7	3.5	0.92	5.4	137	0.65	56.9	0.05	180
P163	10.6673	79	0	23.42	103	66	1	0	1		0	0	0	0	0	0	1	1	1	1		0	0	1	0	0	0	0	0	0		1	0	0	1	1	0	1	0		11.7	3.5	1.11	7.7	136	0.36		0.05
P165	14.2083	72	1	31.1111	80	106	0	1	1		1	1	1	0	1	1	1	0	0	0		0	0	0	0	0	0	1	0	0		0	0	1	1	1	1	1	0		9.1	2.6	1.5	4.7	143	0.37		0.82
P166	9.44	66	1	25.9151	129	57	0	0	0		0	0	1	0	1	0	0	0	0	0		0	0	0	0	0	0	0	1	0		0	1	1	1	1	0	0	0		15.1	2	0.4	8.4	138	0.85	56.5	0.06
P167	9.44	68	1	14.8685	122	105	0	1	1		0	0	0	0	0	0	1	0	0	1		0	0	0	0	1	0	1	0	1		0	0	1	1	1	1	1	1		10.6	3.2	0.95	5.8	138	0.54	850.3	0.13
P168	12.7049	76	0	20.9902	118	92	0	0	1		1	0	1	0	1	0	1	1	0	0		0	0	0	0	0	0	1	0	0		0	1	1	1	1	1	0	0		9.7	3.8	1.32	6.1	139	0.61	80.8	0.03	133
P169	11.9253	84	0	22.3081	133	43	0	1	0		1	0	0	0	0	0	0	1	0	0		0	0	0	0	1	0	0	0	0		0	1	1	0	0	1	1	0		14.8	4	1.23	8.9	145	1.01	239.6	0.15	165
P172	12.8818	76	1	13.603	69	78	0	0	0		0	0	0	0	0	1	1	0	0	0		1	0	0	0	0	0	0	0	0		0	1	1	1	1	1	1	0		8.8	3.6	1.34	6.7	137	0.48	221.1	0.19	199
P173	11.0888	81	0	15.9439	102	86	1	0	0		1	1	1	0	1	1	1	1	1	0		0	1	0	0	0	0	0	0	0		1	1	1	1	1	1	0	0		11.8	2.9	1.03	10.7	137	1.29	347.5	0.15	137
P174	16.4175	73	0	21.9553	95	50	0	0	1		0	0	0	1	1	0	0	0	0	0		0	1	0	0	0	0	0	0	0		0	1	1	1	1	1	1	1		14.1	3.6	1.81	6	139	0.68	240.8	0.22	208
P177	18.9765	67	1	17.2265	123	78	0	0	1		1	0	1	1	0	0	1	0	1	0		0	0	0	0	0	0	0	0	0		1	0	1	1	1	1	0	0		10.9	3.5	2.25	7	137	0.29		0.26
P180	15.7402	75	1	18.7962	88	77	0	1	0		0	0	1	0	1	1	1	0	0	0		0	0	0	0	0	0	1	0	0		0	1	1	1	0	1	0	1		10.5	3.3	1.33	5.2	127	1.78
P181	9.44	82	0	20.5763	99	73	0	0	0		1	1	0	0	1	0	0	0	0	0		0	0	0	0	0	0	0	1	0		0	1	1	0	1	0	1	0		13.1	3.3	0.87	8.7	141	0.89	86.1	1.05	143
P182	13.5637	83	0	24.6755	108	60	0	0	0		1	1	0	1	1	0	1	0	0	0		0	0	0	0	0	0	0	1	0		0	1	1	0	1	1	0	0		12.4	4.4	1.42	6.9	143	0.75	302.9	0.12	150
P183	16.3524	89	1	16.3966	117	80	0	1	0		1	0	0	0	0	0	1	0	0	0		0	0	0	0	0	0	0	0	0		0	0	1	0	1	0	0	0		11.1	3.5	1.8	6.7	136	0.52	723.9	0.04
P186	12.7049	91	1	17.9311	117	82	0	1	0		0	0	1	0	0	0	1	0	0	0		0	0	0	0	1	0	1	0	1		0	0	1	0	1	1	0	0		10.5	3.1	1.32	11.3	144	0.52
P187	11.7331	68	0	25.5711	105	82	0	0	0		1	0	0	0	0	0	0	0	0	0		0	0	0	0	0	0	0	0	0		0	1	1	1	1	0	1	0		17	3.8	1.05	5.3	140	1.4	617.6	0.1	177
P190	9.44	76	1	20.8855	129	80	0	0	1		1	0	0	0	0	0	1	0	0	0		0	0	0	0	0	0	0	0	0		0	1	1	1	0	0	1	0		11.6	3.8	0.86		141	0.65		0.14
P193	23.7622	79	0	18.4773	95	101	1	1	1		1	0	1	1	1	0	1	0	1	0		1	1	0	0	0	0	0	0	1		0	0	0	0	1	1	0	0		9.8	2.6	3.38	9.7	141	0.67	505.1	4.56	149
P194	18.7123	83	0	20.5469	107	65	0	0	0		0	0	0	0	1	0	1	0	0	1		0	0	1	0	1	1	1	1	1		0	1	1	1	1	1	1	0		10	3.1	2.2	7.5	142	0.82	560.1	0.58	110
P196	19.0806	67	0	18.1434	70	81	0	1	1		0	0	0	0	0	0	0	0	0	0		0	0	0	0	0	0	0	0	0		0	0	1	0	0	1	1	0		13.4	3.8	2.27	4.9	138	0.52
P198	11.0592	68	0	21.5507	109	92	0	0	0		1	0	0	0	1	0	0	0	0	0		0	1	0	0	0	0	0	1	1		0	1	0	1	1	0	1	0		14	4.3	1.08	8.9	135	1.15	291.2	0.08	210
P201	16.8968	72	0	18.9758	96	75	1	1	1		0	1	0	0	1	0	0	0	1	0		0	0	0	0	1	0	1	0	1		1	1	1	1	1	1	1	1		15.9	4.4	1.59	8.2	138	1.48	954.5	0.38
P202	12.0642	84	1	17.9089	88	75	0	0	1		0	1	0	1	1	1	0	0	0	0		0	0	1	0	0	0	0	0	0		0	0	1	1	0	1	1	1		15.8	3.2	1.25		130	0.69		1.99
P203	9.97063	74	0	15.6225	99	81	0	0	0		0	1	0	0	0	0	0	1	0	0		0	0	0	0	0	0	0	0	0		0	0	0		1	1	1	0		16.2	3.7	1.02	6.1	136	1.06	150.3
P206	11.4857	89	0	24.6479	111	69	0	0	1		0	0	0	0	1	0	1	0	0	0		0	0	1	1	1	0	1	0	1		1	1	0	1	1	0	1	0		10.7	3.4	1.19	6.1	134	0.66	454.8
P208	9.44	76	0	16.6531	109	59	0	0	0		0	1	0	0	1	0	1	0	0	1		0	1	0	0	0	0	0	0	0		0	1	0	0	1	11	0	0		10.9	2.7	0.91	7.5	138	0.32	319.6	1.67	152
P209	19.0274	97	0	15.0311	77	99	1	1	0		1	0	0	1	0	0	1	0	0	0		0	0	0	0	1	0	0	0	0		1	0	1	0	1	1	0	0		11.5	2.4	2.25	5.1	138	1.01	496.5	3.03	153
P213	12.4436	80	0	20.9055	102	69	0	0	1		0	0	0	0	1	0	0	0	0	0		0	0	0	0	1	0	0	0	0		0	1	0	0	1	1	1	0		16.1	4.3	0.92	5.9	138	1.8	317.5	0.01	219
P214	14.9672	78	0	23.8546	122	60	0	0	1		1	1	0	0	1	0	0	0	0	0		0	0	0	0	1	0	1	0	1		1	1	1	1	1	0	0	1		13.5	4.2	1.6	6.6	141	0.93	280.8	0.08	201
P215	18.2211	84	0	20.0777	95	87	0	0	0		0	0	0	0	1	0	1	0	0	0		0	0	0	0	0	0	1	0	0		0	1	0	1	1	1	0	0		11.7	3.6	2.11	9.4	143	0.48	384.8
P216	16.3524	77	1	21.2585	105	69	0	0	0		1	0	1	0	1	0	1	0	0	0		0	0	0	0	0	0	1	0	0		0	1	1	1	0	1	1	1		10.4	3.7	1.8	4.6	139	0.67	828.7	0.64
P217	19.5876	68	0	25.9617	123	62	1	1	0		0	1	1	1	0	0	0	1	1	0		0	0	0	0	0	0	1	0	0		1	0	1	1	1	1	0	0		14	4	2.37	9.4	142	0.92	433.8
P222	9.44	66	1	22.0118	113	70	0	0	0		1	0	0	0	1	0	1	0	0	1		0	0	0	0	0	0	0	0	0		0	1	1	1	1	1	1	0		10.9	4.2	0.99	4.2	140	0.57	219.2	0.11	188
P224	14.371	79	1	20.4999	131	72	0	1	1		1	1	1	1	0	0	0	0	0	0		0	1	0	0	0	0	0	0	0		0	0	1	1	1	0	1	0		15	4.8	1.4	7.1	138	1.21	561.9	0.02	171
P226	23.5516	74	1	26.5778	130	72	1	0	0		1	1	0	1	0	0	1	0	1	0		1	0	0	0	0	0	0	0	0		2	0	1	1	1	0	0	0		9.4	3.1	3.32		139	0.37
P230	11.2864	78	1	12.9417	72	82	0	0	1		0	0	0	0	0	0	1	0	0	0		0	0	0	0	1	0	0	0	0		0	1	1	1	1	1	1	0		11.6	3.8	1.17	9.4	140	0.54	638.4	0.06	167
P231	11.4857	86	1	19.6768	75	77	0	0	1		1	0	0	1	1	0	1	0	0	0		0	0	0	1	0	0	0	0	0		0	1	1	0	1	1	1	0		11.6	2.9	1.19	8	141	0.63	77.8	0.53	161
P233	13.856	76	1	22.6409	77	62	0	0	0		0	0	1	0	0	0	1	0	0	1		0	0	0	0	0	0	1	0	0		0	0	1	1	1	0	1	0		11.4	4	1.25	5.5	140	1.42	200	3.18	209
P234	14.7734	88	0	23.0789	102	69	1	0	0		0	1	0	0	1	0	1	0	1	0		0	0	0	0	1	0	0	0	0		0	1	1	1	1	1	0	1		11.9	2.9	1.51	6.3	136	1.1	246.2	3.27	129
P236	16.3436	73	0	21.6049	103	52	1	0	0		0	1	0	1	0	0	0	0	1	0		1	0	0	0	0	0	0	0	0		1	0	1	1	1	0	1	0		14.2	4.2	1.38	6.3	134	1.84	260	0.21	118
P237	13.1422	68	1	18.0141	88	70	0	0	1		0	0	0	0	1	0	1	0	0	0		0	1	0	0	0	0	0	0	0		0	1	1	1	1	1	1	1		9.4	4	1.37	6.9	140	0.45	158.5	0.04	301
P238	18.4965	80	1	16.3589	105	97	0	0	0		0	0	0	0	1	0	1	1	0	0		0	1	0	0	0	0	0	0	0		0	1	1	1	1	1	0	1		8.9	2.8	2.16	7.1	141	0.55	205.8	0.04	207
Q2	9.44	83	1	28.6255	115	74	0	0	0		1	0	0	0	1	0	1	0	0	0		0	1	1	0	0	0	0	0	1		0	1	1	1	1	0	1	0		10.6	2.8	0.91	8	145	0.3	110.6	0.1	86
Q3	18.6587	88	0	17.8125	118	48	0	0	0		1	0	0	1	1	1	1	0	0	0		0	1	1	0	0	0	0	0	1		0	1	1	1	1	0	1	0		9.7	3.6	2.19	4.7	140	0.6	1348.5	0.61	164
Q5	9.44	88	0	17.1997	120	60	0	0	0		1	0	0	0	1	0	1	0	0	0		0	1	0	0	0	0	0	0	0		0	1	1	1	1	0	0	0		11.7	4	1	5	140	0.6	89.4	0.3	200
Q7	14.5178	92	1	25.1605	131	65	1	0	0		1	0	1	1	1	0	1	0	1	0		0	1	0	1	0	0	1	0	1		1	1	0	1	1	0	0	0		10.7	3.2	1.54	7.4	143	0.6	39.4	0.04	110
Q8	13.1422	85	0	25.8428	105	69	1	0	1		0	0	1	1	1	0	1	1	1	0		0	0	0	1	0	0	1	0	1		1	1	1	1	1	0	1	0		11	3.2	1.37	11.4	139	0.5	222.1	0.24	116
Q9	12.5254	92	0	18.907	118	74	0	0	0		1	0	1	1	0	0	1	0	0	0		0	0	1	0	0	0	1	0	1		0	0	1	0	1	0	1	0		9	2.8	1.3	6.2	140	0.2	262.5	0.21
Q10	9.44	86	1	18.5294	134	63	0	0	0		1	1	0	0	1	0	1	0	0	0		0	0	0	0	1	0	1	0	1		0	1	1	0	1	0	1	0		11.1	3.8	0.96	5.3	142	0.3	129.2	0.04	126
[truncated: 23 more columns]
